# Supplementary material for: Hierarchical Acoustic Encoding Distress in Pigs: Disentangling Individual, Developmental, and Emotional Effects with Subject-Wise Validation
Source: Animals (Basel). 2026 Apr 9;16(8):1148. doi: 10.3390/ani16081148 (PMC13113075; doi:10.3390/ani16081148)
Supplement: Supplementary file 1 [file animals-16-01148-s001.zip › File S1.xlsx]

## Sheet: animals-4213581-supplementary-p
Growth phase	Animal	Sex	Distress exposure	Recording number	Sample	Signal energy	Duration of the signal	Max. amplitude	Min. amplitude	Intensity	Pitch	Formant 1	Formant 2	Formant 3	Formant 4	Amplitude	Sum of the formants	Mean of formants	F4-F3	F4-F2	F4-F1	F3-F2	F3-F1	F2-F1	Sum of the differences of the formants	mean of the differences of the formants	Result	?	Lambda
Nursery	2	Female	Pain	111	Sample 1	0.808108	1.32769	0.999969	-1	91.9488	413.552	1345.24	2513.37	3418.24	4189.87	1.99997	11466.7	2866.68	771.632	1676.5	2844.64	904.87	2073	1168.13	9438.78	1573.13	Pain	0.33	0.47
Nursery	2	Female	Pain	111	Sample 2	0.582599	0.951134	0.999969	-1	92.0479	396.169	1308.42	2568.31	3491.11	4265.78	1.99997	11633.6	2908.41	774.675	1697.47	2957.36	922.794	2182.69	1259.89	9794.88	1632.48	Pain	0.91	0.09
Nursery	2	Female	Pain	111	Sample 3	0.732302	1.30356	0.999969	-1	91.6976	400.193	1221.85	2468.78	3427.26	4230.48	1.99997	11348.4	2837.09	803.219	1761.71	3008.64	958.489	2205.42	1246.93	9984.4	1664.07	Pain	0.94	0.06
Nursery	3	Female	Pain	113	Sample 1	0.00384284	0.390703	0.472717	-0.517853	74.8264		589.884	1586.26	3019.31	4015.49	0.99057	9210.95	2302.74	996.174	2429.22	3425.6	1433.05	2429.43	996.38	11709.9	1951.64	Hunger	0.14	0.86
Nursery	3	Female	Pain	113	Sample 2	0.00476173	0.343832	0.872437	-1	76.3485		564.282	1646.34	2998.03	3965.04	1.87244	9173.69	2293.42	967.018	2318.7	3400.76	1351.68	2433.74	1082.06	11554	1925.66	Cold	0.14	0.86
Nursery	3	Female	Pain	113	Sample 3	0.00290488	0.281338	0.521759	-0.493225	75.2797	468.609	629.387	1642.51	2913.05	3926.37	1.01498	9111.32	2277.83	1013.32	2283.86	3296.99	1270.54	2283.66	1013.12	11161.5	1860.25	Hunger	0.15	0.85
Nursery	6	Female	Pain	120	Sample 1	0.695039	1.81744	0.999969	-1	89.8554	324.315	1158.15	2292.6	3342.99	4274.55	1.99997	11068.3	2767.07	931.552	1981.95	3116.39	1050.39	2184.84	1134.45	10399.6	1733.26	Pain	0.96	0.04
Nursery	6	Female	Pain	120	Sample 2	0.83867	2.03433	0.999969	-1	90.2591	459.026	1145.59	2159.99	3311.16	4185.27	1.99997	10802	2700.5	874.112	2025.28	3039.68	1151.17	2165.56	1014.4	10270.2	1711.7	Pain	0.99	0.01
Nursery	6	Female	Pain	120	Sample 3	1.10437	2.58027	0.999969	-1	90.35	271.429	1288.01	2269.18	3287.09	4285.53	1.99997	11129.8	2782.45	998.436	2016.34	2997.52	1017.91	1999.08	981.178	10010.5	1668.41	Pain	0.96	0.04
Nursery	8	Female	Pain	124	Sample 1	0.0969434	1.67624	0.999969	-1	81.7814	79.0786	693.861	1702.7	2917.22	3952.34	1.99997	9266.13	2316.53	1035.12	2249.64	3258.48	1214.52	2223.36	1008.84	10990	1831.66	Cold	0.13	0.87
Nursery	8	Female	Pain	124	Sample 2	0.360493	1.52091	0.999969	-1	87.8939	388.533	923.913	1786.13	3161.96	4015.56	1.99997	9887.56	2471.89	853.6	2229.42	3091.64	1375.82	2238.04	862.218	10650.8	1775.13	Cold	0.07	0.93
Nursery	8	Female	Pain	124	Sample 3	0.109021	0.89127	0.999969	-1	85.2402		747.655	1632.47	3012.82	3903.92	1.99997	9296.87	2324.22	891.104	2271.45	3156.27	1380.35	2265.17	884.819	10849.2	1808.19	Cold	0.13	0.87
Nursery	10	Female	Pain	128	Sample 1	0.470963	0.905533	0.999969	-1	91.4784	417.187	1327.25	2311.28	3249.86	4089.6	1.99997	10978	2744.49	839.737	1778.32	2762.35	938.582	1922.61	984.03	9225.63	1537.61	Pain	0.97	0.03
Nursery	10	Female	Pain	128	Sample 2	0.364599	0.723379	0.999969	-1	91.478	437.566	1223.71	2190.89	3065.27	4108.78	1.99997	10588.6	2647.16	1043.51	1917.89	2885.08	874.386	1841.57	967.183	9529.61	1588.27	Hunger	0.01	0.99
Nursery	10	Female	Pain	128	Sample 3	0.548222	0.980567	0.999969	-1	91.7719	467.689	1296.86	2340.45	3194.37	4157.2	1.99997	10988.9	2747.22	962.824	1816.75	2860.34	853.925	1897.51	1043.59	9434.94	1572.49	Pain	0.97	0.03
Nursery	14	Female	Pain	140	Sample 1	0.499373	0.772381	0.999969	-1	92.1756		1169.05	2416.77	3443.91	4244.95	1.99997	11274.7	2818.67	801.037	1828.18	3075.9	1027.14	2274.87	1247.72	10254.9	1709.14	Pain	0.95	0.05
Nursery	14	Female	Pain	140	Sample 2	0.728685	1.14444	0.999969	-1	92.2868		1353.53	2428.66	3332.89	4317.26	1.99997	11432.3	2858.09	984.368	1888.6	2963.73	904.235	1979.36	1075.12	9795.42	1632.57	Pain	0.93	0.07
Nursery	14	Female	Pain	140	Sample 3	1.07783	1.5785	0.999969	-1	92.5164	462.86	1324.1	2481.46	3106.76	4268.01	1.99997	11180.3	2795.08	1161.25	1786.55	2943.91	625.296	1782.66	1157.36	9457.01	1576.17	Pain	0.95	0.05
Nursery	15	Female	Pain	142	Sample 1	0.55706	1.01605	0.999969	-1	91.3061	393.39	1189.04	2445.78	3473.48	4275.69	1.99997	11384	2846	802.217	1829.91	3086.66	1027.7	2284.44	1256.74	10287.7	1714.61	Pain	0.93	0.07
Nursery	17	Female	Pain	142	Sample 3	0.508797	0.852948	0.999969	-1	91.9684	387.333	1169.15	2344.67	3352.52	4230.38	1.99997	11096.7	2774.18	877.857	1885.71	3061.23	1007.85	2183.37	1175.52	10191.5	1698.59	Pain	0.96	0.04
Nursery	17	Female	Pain	146	Sample 1	0.234298	1.42905	0.999969	-1	85.6881	375.463	897.549	2013.46	2978.2	4088.19	1.99997	9977.39	2494.35	1109.99	2074.73	3190.64	964.745	2080.65	1115.91	10536.7	1756.11	Cold	0.07	0.93
Nursery	17	Female	Pain	146	Sample 2	0.307668	1.5481	0.999969	-1	87.0878	395.119	1048.1	2005.02	2936.66	4115.54	1.99997	10105.3	2526.33	1178.88	2110.52	3067.45	931.639	1888.56	956.925	10134	1689	Hunger	0.05	0.95
Nursery	17	Female	Pain	146	Sample 3	0.0944708	1.41503	0.999969	-1	82.3934	326.789	850.455	1859.91	2964.7	4017.29	1.99997	9692.36	2423.09	1052.6	2157.38	3166.84	1104.78	2114.24	1009.46	10605.3	1767.55	Cold	0.09	0.91
Nursery	18	Female	Pain	148	Sample 1	0.530268	1.00825	0.999969	-1	91.359	446.118	1253.08	2346.13	3236.05	4194.56	1.99997	11029.8	2757.45	958.513	1848.43	2941.48	889.916	1982.96	1093.05	9714.35	1619.06	Pain	0.97	0.03
Nursery	18	Female	Pain	148	Sample 2	0.350235	1.06701	0.999969	-1	89.4023	393.517	1097.03	1845.41	2793.88	4063.96	1.99997	9800.28	2450.07	1270.09	2218.56	2966.93	948.473	1696.85	748.375	9849.28	1641.55	Hunger	0.08	0.92
Nursery	18	Female	Pain	148	Sample 3	0.594462	1.06701	0.999969	-1	91.6759	410.078	1189.04	2125.51	2907.29	4101	1.99997	10322.8	2580.71	1193.71	1975.49	2911.96	781.788	1718.25	936.462	9517.66	1586.28	Hunger	0.03	0.97
Nursery	19	Female	Pain	150	Sample 1	0.408032	1.32789	0.999969	-1	89.0395	400.945	1191.43	2196.96	3125.49	4099.07	1.99997	10612.9	2653.24	973.577	1902.11	2907.64	928.536	1934.06	1005.53	9651.46	1608.58	Hunger	0.01	0.99
Nursery	19	Female	Pain	150	Sample 2	0.553991	1.53728	0.999969	-1	89.7245	333.242	1150.29	2234.87	3126.93	4226.72	1.99997	10738.8	2684.7	1099.79	1991.85	3076.44	892.06	1976.65	1084.59	10121.4	1686.9	Pain	1	0
Nursery	19	Female	Pain	150	Sample 3	0.352668	1.30227	0.999969	-1	88.542	431.654	995.378	2042.51	2971.93	4148.65	1.99997	10158.5	2539.62	1176.72	2106.14	3153.28	929.417	1976.55	1047.13	10389.2	1731.54	Hunger	0.05	0.95
Nursery	21	Female	Pain	154	Sample 1	0.135079	0.644739	0.999969	-1	87.6864		1159.01	2288.7	3162.64	4159.74	1.99997	10770.1	2692.52	997.099	1871.04	3000.72	873.941	2003.63	1129.68	9876.11	1646.02	Pain	0.99	0.01
Nursery	21	Female	Pain	154	Sample 2	0.154095	0.542177	0.999969	-1	88.9189	459.521	1305.92	2338.05	3103.41	4208.15	1.99997	10955.5	2738.88	1104.74	1870.11	2902.23	765.363	1797.49	1032.13	9472.06	1578.68	Pain	0.97	0.03
Nursery	21	Female	Pain	154	Sample 3	0.207354	0.55195	0.999969	-1	89.9419	436.845	1316.6	2454.11	3295.32	4389.21	1.99997	11455.3	2863.81	1093.89	1935.1	3072.61	841.209	1978.72	1137.51	10059	1676.51	Pain	0.93	0.07
Nursery	23	Female	Pain	158	Sample 1	0.844143	1.29261	0.999969	-1	92.1776	412.535	1305.87	2345.59	3249.3	4166.75	1.99997	11067.5	2766.88	917.45	1821.16	2860.88	903.713	1943.43	1039.71	9486.34	1581.06	Pain	0.96	0.04
Nursery	23	Female	Pain	158	Sample 2	0.779714	1.21376	0.999969	-1	92	426.079	1324.2	2281.71	3112.27	4086.68	1.99997	10804.9	2701.22	974.405	1804.97	2762.48	830.566	1788.07	957.504	9117.99	1519.67	Pain	0.99	0.01
Nursery	23	Female	Pain	158	Sample 3	0.682649	1.12175	0.999969	-1	92.0909	423.931	1265.77	2313.37	3071.69	4098.61	1.99997	10749.4	2687.36	1026.92	1785.24	2832.84	758.32	1805.92	1047.6	9256.85	1542.81	Pain	0.99	0.01
Nursery	25	Female	Pain	162	Sample 1	0.543903	1.10454	0.999969	-1	91.1602	313.461	1235.3	2289.14	3344.96	4170.2	1.99997	11039.6	2759.9	825.241	1881.06	2934.9	1055.82	2109.66	1053.84	9860.53	1643.42	Pain	0.97	0.03
Nursery	25	Female	Pain	162	Sample 2	0.498789	0.885351	0.999969	-1	91.5556	477.204	1016.36	2119.61	3178.39	4060.65	1.99997	10375	2593.75	882.262	1941.04	3044.29	1058.78	2162.03	1103.25	10191.7	1698.61	Cold	0.03	0.97
Nursery	25	Female	Pain	162	Sample 3	0.689489	1.03145	0.999969	-1	92.3738	477.348	1111.55	2141.01	3287.58	4087.45	1.99997	10627.6	2656.9	799.875	1946.44	2975.9	1146.57	2176.03	1029.46	10074.3	1679.05	Cold	0.01	0.99
Nursery	26	Female	Pain	164	Sample 1	0.407618	1.09923	0.999969	-1	89.6139	294.828	1018.46	1991.41	3153.94	4045.19	1.99997	10209	2552.25	891.252	2053.78	3026.74	1162.53	2135.48	972.958	10242.7	1707.12	Cold	0.04	0.96
Nursery	26	Female	Pain	164	Sample 2	0.660151	1.31524	0.999969	-1	91.0226	372.075	1040.88	2214.73	3121.09	4034.61	1.99997	10411.3	2602.83	913.517	1819.88	2993.73	906.364	2080.21	1173.85	9887.55	1647.92	Hunger	0.03	0.97
Nursery	26	Female	Pain	164	Sample 3	0.552715	0.950408	0.999969	-1	91.8964	272.395	1229.34	2438.48	3113.89	4025.15	1.99997	10806.9	2701.72	911.262	1586.67	2795.81	675.409	1884.55	1209.14	9062.84	1510.47	Pain	0.99	0.01
Nursery	28	Female	Pain	169	Sample 1	0.42209	0.980771	0.999969	-1	90.6835		1004.6	2266.46	3105.56	4110.36	1.99997	10487	2621.74	1004.8	1843.91	3105.76	839.106	2100.96	1261.85	10156.4	1692.73	Hunger	0.02	0.98
Nursery	28	Female	Pain	169	Sample 2	0.296377	0.816463	0.999969	-1	89.9875	423.788	925.833	1985.34	3159.53	3744.78	1.99997	9815.48	2453.87	585.252	1759.44	2818.94	1174.18	2233.69	1059.51	9631.02	1605.17	Cold	0.08	0.92
Nursery	28	Female	Pain	169	Sample 3	0.411997	0.801066	0.999969	-1	91.4688	444.877	1209.97	2336.14	3261.23	4129.81	1.99997	10937.1	2734.29	868.581	1793.67	2919.84	925.093	2051.26	1126.17	9684.62	1614.1	Pain	0.98	0.02
Nursery	29	Female	Pain	171	Sample 1	0.351429	0.892336	0.999969	-1	90.1635	456.61	1339.07	2345.88	3079.74	4372.22	1.99997	11136.9	2784.23	1292.48	2026.34	3033.15	733.857	1740.67	1006.81	9833.3	1638.88	Pain	0.96	0.04
Nursery	29	Female	Pain	171	Sample 2	0.415127	0.949365	0.999969	-1	90.6025	386.024	1325.8	2423.2	3131.71	4335.49	1.99997	11216.2	2804.05	1203.77	1912.29	3009.68	708.516	1805.91	1097.4	9737.56	1622.93	Pain	0.95	0.05
Nursery	29	Female	Pain	171	Sample 3	0.572112	1.11234	0.999969	-1	91.2815	358.059	1322.34	2379.54	3221.92	4329.73	1.99997	11253.5	2813.38	1107.81	1950.19	3007.39	842.378	1899.58	1057.2	9864.54	1644.09	Pain	0.95	0.05
Nursery	30	Female	Pain	175	Sample 1	0.686672	1.48637	0.999969	-1	90.6836	326.801	1150.53	2261.59	3323.32	4277.64	1.99997	11013.1	2753.27	954.317	2016.04	3127.11	1061.73	2172.79	1111.07	10443.1	1740.51	Pain	0.97	0.03
Nursery	30	Female	Pain	175	Sample 2	0.749076	1.35857	0.999969	-1	91.5638	356.828	1301.82	2319.83	3340.73	4276.09	1.99997	11238.5	2809.62	935.368	1956.26	2974.28	1020.9	2038.91	1018.01	9943.73	1657.29	Pain	0.95	0.05
Nursery	30	Female	Pain	175	Sample 3	0.762648	1.33839	0.999969	-1	91.746		1368.48	2376.68	3182.28	4172.05	1.99997	11099.5	2774.87	989.765	1795.37	2803.57	805.601	1813.8	1008.2	9216.3	1536.05	Pain	0.96	0.04
Nursery	33	Female	Pain	179	Sample 1	0.977011	1.56789	0.999969	-1	91.9987	392.631	1221.85	2464.72	3283.43	3950.94	1.99997	10920.9	2730.23	667.508	1486.23	2729.09	818.717	2061.59	1242.87	9006	1501	Pain	0.98	0.02
Nursery	33	Female	Pain	179	Sample 2	0.390992	0.66907	0.999969	-1	91.9232	462.724	1195	2455.21	3319.97	4035.04	1.99997	11005.2	2751.31	715.071	1579.83	2840.04	864.754	2124.97	1260.21	9384.88	1564.15	Pain	0.97	0.03
Nursery	33	Female	Pain	179	Sample 3	0.966117	1.48107	0.999969	-1	92.2868	265.915	1228.52	2413.04	3257.3	3962.42	1.99997	10861.3	2715.32	705.112	1549.37	2733.9	844.263	2028.78	1184.52	9045.95	1507.66	Pain	0.98	0.02
Nursery	33	Female	Pain	181	Sample 1	0.0471107	1.37766	0.999969	-1	79.5635	316.37	807.803	2123.31	3119.36	4247.95	1.99997	10298.4	2574.6	1128.58	2124.64	3440.14	996.056	2311.56	1315.5	11316.5	1886.08	Cold	0.04	0.96
Nursery	33	Female	Pain	181	Sample 2	0.0742877	1.16941	0.999969	-1	82.2855	243.55	727.566	2229.82	3126.6	4381.4	1.99997	10465.4	2616.35	1254.8	2151.58	3653.84	896.783	2399.04	1502.25	11858.3	1976.38	Hunger	0.02	0.98
Nursery	33	Female	Pain	181	Sample 3	0.159316	1.00122	0.999969	-1	86.3667	222.263	797.638	2416.67	3181.92	4438.6	1.99997	10834.8	2708.7	1256.68	2021.93	3640.96	765.252	2384.28	1619.03	11688.1	1948.02	Pain	0.99	0.01
Nursery	36	Female	Pain	185	Sample 1	0.468357	0.893764	0.999969	-1	91.5768	458.201	1230.2	2389.71	3049.78	4140.95	1.99997	10810.6	2702.66	1091.17	1751.24	2910.75	660.064	1819.58	1159.52	9392.32	1565.39	Pain	0.99	0.01
Nursery	36	Female	Pain	185	Sample 2	0.5089	0.898617	0.999969	-1	91.8769	156.284	1105.48	2138.03	2999.93	3954.44	1.99997	10197.9	2549.47	954.507	1816.41	2848.96	861.899	1894.46	1032.56	9408.79	1568.13	Hunger	0.05	0.95
Nursery	36	Female	Pain	185	Sample 3	0.807455	1.34794	0.999969	-1	92.0002	458.541	1073.26	2138.86	3121.78	4186.02	1.99997	10519.9	2629.98	1064.24	2047.17	3112.77	982.922	2048.52	1065.6	10321.2	1720.2	Cold	0.02	0.98
Nursery	37	Female	Pain	187	Sample 1	0.404019	0.729365	0.999969	-1	91.8778	468.154	1403.82	2722.98	3291.24	4072.91	1.99997	11491	2872.74	781.664	1349.92	2669.08	568.261	1887.42	1319.16	8575.51	1429.25	Pain	0.92	0.08
Nursery	37	Female	Pain	187	Sample 2	0.615749	0.982018	0.999969	-1	92.1571	453.441	1369.45	2553.06	3283.72	4038.75	1.99997	11245	2811.24	755.034	1485.7	2669.31	730.664	1914.27	1183.61	8738.59	1456.43	Pain	0.95	0.05
Nursery	37	Female	Pain	187	Sample 3	0.464023	0.814943	0.999969	-1	91.8972	458.183	1296.18	2486.57	3355.36	4122.25	1.99997	11260.4	2815.09	766.887	1635.67	2826.07	868.786	2059.18	1190.39	9346.98	1557.83	Pain	0.95	0.05
Nursery	2	Female	Hunger	55	Sample 1	0.00422191	0.873515	0.516296	-0.536133	71.2588	418.735	615.956	1745.02	3082.79	4101.4	1.05243	9545.16	2386.29	1018.61	2356.38	3485.44	1337.77	2466.83	1129.06	11794.1	1965.68	Cold	0.11	0.89
Nursery	2	Female	Hunger	55	Sample 2	0.00194267	1.06109	0.309479	-0.381866	66.9429	462.371	673.082	1698.51	3086.04	4138.04	0.691345	9595.66	2398.92	1052	2439.53	3464.95	1387.53	2412.96	1025.43	11782.4	1963.73	Normal	0.1	0.9
Nursery	2	Female	Hunger	55	Sample 3	0.00404285	1.18985	0.401031	-0.422119	69.5938	468.736	571.479	1699.85	3061.09	4099.79	0.823151	9432.21	2358.05	1038.71	2399.95	3528.31	1361.24	2489.61	1128.37	11946.2	1991.03	Cold	0.12	0.88
Nursery	3	Female	Hunger	57	Sample 1	0.00110178	0.634167	0.247253	-0.232635	66.9458	462.822	608.893	1591.39	2762.56	3829.76	0.479889	8792.6	2198.15	1067.19	2238.37	3220.86	1171.17	2153.67	982.497	10833.8	1805.63	Hunger	0.18	0.82
Nursery	3	Female	Hunger	57	Sample 2	0.000660855	0.515271	0.232697	-0.245361	65.756	243.021	577.68	1751.97	2986.29	4107.74	0.478058	9423.69	2355.92	1121.45	2355.78	3530.07	1234.32	2408.61	1174.29	11824.5	1970.75	Cold	0.12	0.88
Nursery	3	Female	Hunger	57	Sample 3	0.00156623	0.584625	0.476074	-0.454559	68.9242	221.28	587.305	1774.3	3063.32	4086.14	0.930634	9511.06	2377.77	1022.81	2311.84	3498.83	1289.03	2476.02	1186.99	11785.5	1964.25	Cold	0.11	0.89
Nursery	6	Female	Hunger	60	Sample 1	0.00853308	3.30437	0.354523	-0.271759	68.2093	184.814	611.025	1759.98	3021.9	4066.22	0.626282	9459.12	2364.78	1044.33	2306.24	3455.2	1261.91	2410.87	1148.96	11627.5	1937.92	Cold	0.11	0.89
Nursery	6	Female	Hunger	60	Sample 2	0.00527131	2.67988	0.37442	-0.301575	67.0438	85.2101	649.123	1685.36	3029.41	3896.63	0.675995	9260.52	2315.13	867.221	2211.27	3247.51	1344.05	2380.28	1036.24	11086.6	1847.76	Cold	0.13	0.87
Nursery	6	Female	Hunger	60	Sample 3	0.0208651	2.83792	0.696686	-0.530396	72.76	99.7564	616.602	1747.33	2887.47	3885.83	1.22708	9137.23	2284.31	998.357	2138.5	3269.22	1140.14	2270.87	1130.73	10947.8	1824.64	Cold	0.15	0.85
Nursery	8	Female	Hunger	62	Sample 1	0.00598294	1.58337	0.297607	-0.382965	69.9743	245.649	552.36	1675.27	3062.85	4146.83	0.680573	9437.3	2359.33	1083.98	2471.56	3594.47	1387.58	2510.49	1122.91	12171	2028.5	Cold	0.12	0.88
Nursery	8	Female	Hunger	62	Sample 2	0.00145623	1.01319	0.255432	-0.193451	65.9276	119.764	561.235	1669.13	3119.01	4064.12	0.448883	9413.5	2353.37	945.111	2394.99	3502.88	1449.88	2557.77	1107.9	11958.5	1993.09	Hunger	0.12	0.88
Nursery	8	Female	Hunger	62	Sample 3	0.00428415	1.46056	0.248322	-0.271484	68.876	325.721	535.852	1544.91	3062.57	4128.4	0.519806	9271.74	2317.93	1065.83	2583.49	3592.55	1517.66	2526.72	1009.06	12295.3	2049.22	Hunger	0.13	0.87
Nursery	10	Female	Hunger	65	Sample 1	0.00152559	0.897833	0.260132	-0.279785	66.662	310.214	570.561	1682.7	2991.97	4082.16	0.539917	9327.4	2331.85	1090.19	2399.46	3511.6	1309.27	2421.41	1112.14	11844.1	1974.01	Cold	0.13	0.87
Nursery	10	Female	Hunger	65	Sample 2	0.0141406	1.38319	0.589355	-0.464813	74.3395	408.12	506.156	1489.02	2908.8	3957.91	1.05417	8861.89	2215.47	1049.12	2468.89	3451.76	1419.78	2402.64	982.866	11775.1	1962.51	Hunger	0.17	0.83
Nursery	10	Female	Hunger	65	Sample 3	0.00456578	1.25937	0.362152	-0.358612	69.8374	399.142	536.769	1618.9	2925.26	4037.74	0.720764	9118.67	2279.67	1112.48	2418.84	3500.97	1306.36	2388.49	1082.13	11809.3	1968.21	Cold	0.15	0.85
Nursery	14	Female	Hunger	72	Sample 1	0.00958475	0.422104	0.511475	-0.776001	78.4341	271.048	532.713	2240.6	3234.15	4134.54	1.28748	10142	2535.5	900.39	1893.94	3601.83	993.551	2701.44	1707.89	11799	1966.51	Cold	0.05	0.95
Nursery	14	Female	Hunger	72	Sample 2	0.00555163	0.216271	0.580261	-0.88504	79.9682	293.304	507.524	1514.33	3042.64	4118.05	1.4653	9182.54	2295.64	1075.41	2603.71	3610.52	1528.31	2535.11	1006.81	12359.9	2059.98	Normal	0.14	0.86
Nursery	14	Female	Hunger	72	Sample 3	0.00153961	0.190979	0.397034	-0.369263	75.3391	314.569	507.559	1782.62	3089.38	4165.57	0.766296	9545.14	2386.28	1076.18	2382.94	3658.01	1306.76	2581.82	1275.06	12280.8	2046.8	Normal	0.11	0.89
Nursery	15	Female	Hunger	73	Sample 1	0.00230333	0.720187	0.310608	-0.211548	69.449	262.522	530.393	1711.93	2991.12	3959.97	0.522156	9193.41	2298.35	968.849	2248.04	3429.58	1279.19	2460.73	1181.54	11567.9	1927.99	Cold	0.14	0.86
Nursery	15	Female	Hunger	73	Sample 2	0.00497074	0.797438	0.451385	-0.468597	72.3992	278.075	605.553	1777.12	2985.67	4144.83	0.919983	9513.18	2378.29	1159.15	2367.71	3539.27	1208.55	2380.12	1171.57	11826.4	1971.06	Cold	0.11	0.89
Nursery	15	Female	Hunger	73	Sample 3	0.00730897	0.608042	0.558228	-0.631805	75.3444	146.311	539.558	2073.87	3204.04	4199.95	1.19003	10017.4	2504.35	995.91	2126.09	3660.39	1130.18	2664.48	1534.31	12111.4	2018.56	Cold	0.06	0.94
Nursery	17	Female	Hunger	75	Sample 1	0.0101397	0.594833	0.772461	-0.635956	76.9426	182.557	584.824	1629.67	3009.82	4000.36	1.40842	9224.67	2306.17	990.545	2370.7	3415.54	1380.15	2424.99	1044.84	11626.8	1937.79	Cold	0.14	0.86
Nursery	17	Female	Hunger	75	Sample 2	0.0137925	0.557208	0.96756	-0.694092	78.5587	123.815	559.071	1621.22	2737.09	3760.45	1.66165	8677.83	2169.46	1023.36	2139.24	3201.38	1115.88	2178.02	1062.15	10720	1786.67	Cold	0.19	0.81
Nursery	17	Female	Hunger	75	Sample 3	0.00394277	0.446708	0.439819	-0.311737	74.3342	137.377	585.56	1867.87	3031.49	4428.91	0.751556	9913.83	2478.46	1397.42	2561.04	3843.35	1163.62	2445.93	1282.31	12693.7	2115.61	Cold	0.07	0.93
Nursery	18	Female	Hunger	76	Sample 1	0.00255629	0.833083	0.376678	-0.417816	69.2423	456.481	637.898	1638.05	3007.49	3974.05	0.794495	9257.49	2314.37	966.569	2336	3336.16	1369.43	2369.59	1000.16	11377.9	1896.32	Hunger	0.13	0.87
Nursery	18	Female	Hunger	76	Sample 2	0.00397214	0.528771	0.394684	-0.490723	73.4442	226.989	532.741	1562.36	2992.05	3950.73	0.885406	9037.89	2259.47	958.682	2388.37	3417.99	1429.69	2459.31	1029.62	11683.7	1947.28	Hunger	0.15	0.85
Nursery	18	Female	Hunger	76	Sample 3	0.00507767	0.651792	0.52359	-0.400238	73.4209	245.441	580.401	1521.23	2937.19	4025.78	0.923828	9064.6	2266.15	1088.59	2504.55	3445.38	1415.97	2356.79	940.825	11752.1	1958.68	Hunger	0.15	0.85
Nursery	19	Female	Hunger	77	Sample 1	0.00160703	1.11556	0.278778	-0.298096	65.8847	202.925	547.819	1959.11	3098.46	4108.5	0.576874	9713.88	2428.47	1010.05	2149.4	3560.69	1139.35	2550.64	1411.29	11821.4	1970.23	Cold	0.09	0.91
Nursery	19	Female	Hunger	77	Sample 2	0.00258698	1.32025	0.311951	-0.342651	67.1745	251.748	600.224	1932.87	2886.33	4125.01	0.654602	9544.44	2386.11	1238.68	2192.14	3524.79	953.462	2286.11	1332.65	11527.8	1921.3	Cold	0.11	0.89
Nursery	19	Female	Hunger	77	Sample 3	0.00243749	1.3714	0.409271	-0.515015	66.7299	220.552	629.039	1903.43	2911.26	4105.28	0.924286	9549.01	2387.25	1194.02	2201.86	3476.24	1007.84	2282.23	1274.39	11436.6	1906.09	Cold	0.11	0.89
Nursery	21	Female	Hunger	78	Sample 1	0.00371752	0.342438	0.427094	-0.424744	75.4173	442.704	507.653	1804.73	2848.64	3844.07	0.851837	9005.09	2251.27	995.431	2039.35	3336.42	1043.92	2340.99	1297.07	11053.2	1842.2	Cold	0.16	0.84
Nursery	21	Female	Hunger	78	Sample 2	0.00101701	0.586667	0.177155	-0.164368	67.0337	380.417	517.795	1550.62	3058.3	4016.02	0.341522	9142.74	2285.69	957.718	2465.4	3498.23	1507.68	2540.51	1032.82	12002.4	2000.39	Hunger	0.14	0.86
Nursery	21	Female	Hunger	78	Sample 3	0.000495033	0.407042	0.170563	-0.117859	65.5134	225.984	502.974	1695.52	2963.53	3956.64	0.288422	9118.67	2279.67	993.119	2261.12	3453.67	1268	2460.55	1192.55	11629	1938.17	Cold	0.15	0.85
Nursery	23	Female	Hunger	81	Sample 1	0.00463135	0.69325	0.385315	-0.648163	72.7785	109.18	726.683	1662.03	2969.8	4083.38	1.03348	9441.9	2360.48	1113.58	2421.35	3356.7	1307.77	2243.12	935.351	11377.9	1896.31	Cold	0.12	0.88
Nursery	23	Female	Hunger	81	Sample 2	0.000813242	0.649667	0.184235	-0.167938	65.4841	85.947	596.569	1566.27	2868.02	3941	0.352173	8971.86	2242.97	1072.98	2374.73	3344.43	1301.74	2271.45	969.705	11335	1889.17	Hunger	0.16	0.84
Nursery	23	Female	Hunger	81	Sample 3	0.00309871	0.770917	0.410278	-0.526703	70.4673	86.8015	575.657	1599.99	2797.95	3705.42	0.936981	8679.01	2169.75	907.468	2105.43	3129.76	1197.96	2222.29	1024.33	10587.2	1764.54	Hunger	0.19	0.81
Nursery	25	Female	Hunger	84	Sample 1	0.000680526	0.626687	0.145844	-0.139496	64.8612	151.863	555.128	1652.85	3040.5	3894.17	0.285339	9142.65	2285.66	853.675	2241.32	3339.05	1387.65	2485.37	1097.72	11404.8	1900.8	Hunger	0.14	0.86
Nursery	25	Female	Hunger	84	Sample 2	0.00533965	0.486687	0.637329	-0.516022	75.1743	88.5908	541.941	1457.06	2949.56	3970.23	1.15335	8918.79	2229.7	1020.66	2513.17	3428.29	1492.51	2407.62	915.117	11777.4	1962.89	Hunger	0.17	0.83
Nursery	25	Female	Hunger	84	Sample 3	0.00104873	0.703187	0.174408	-0.167114	66.1783	188.053	547.612	1748.76	3072.48	4032.66	0.341522	9401.52	2350.38	960.178	2283.9	3485.05	1323.72	2524.87	1201.15	11778.9	1963.14	Cold	0.12	0.88
Nursery	26	Female	Hunger	86	Sample 1	0.00194528	0.756646	0.185638	-0.261841	68.5896	192.399	510.282	1599.73	2766.93	3908.59	0.447479	8785.53	2196.38	1141.66	2308.86	3398.31	1167.21	2256.65	1089.44	11362.1	1893.69	Hunger	0.18	0.82
Nursery	26	Female	Hunger	86	Sample 2	0.00382477	1.16169	0.230835	-0.446472	69.4783	125.06	630.504	1500.08	2734.85	3618.57	0.677307	8484.01	2121	883.721	2118.5	2988.07	1234.77	2104.35	869.574	10199	1699.83	Hunger	0.21	0.79
Nursery	26	Female	Hunger	86	Sample 3	0.00689413	1.22077	0.314331	-0.485962	71.7882	126.78	590.432	1548.55	2751.48	3945.31	0.800293	8835.78	2208.95	1193.83	2396.76	3354.88	1202.93	2161.05	958.119	11267.6	1877.93	Hunger	0.17	0.83
Nursery	28	Female	Hunger	90	Sample 1	0.00337098	0.860313	0.324829	-0.323242	70.3378	220.184	557.458	1666.01	2983.95	4073.9	0.648071	9281.31	2320.33	1089.95	2407.89	3516.44	1317.94	2426.49	1108.55	11867.3	1977.88	Hunger	0.13	0.87
Nursery	28	Female	Hunger	90	Sample 2	0.00312799	0.884917	0.302673	-0.346924	69.8904	243.728	536.686	1584.43	2991.47	4042.5	0.649597	9155.09	2288.77	1051.03	2458.07	3505.81	1407.03	2454.78	1047.75	11924.5	1987.41	Hunger	0.14	0.86
Nursery	28	Female	Hunger	90	Sample 3	0.00474856	0.712854	0.449005	-0.570923	72.6647	87.3757	610.777	1864.94	3236.86	4239.35	1.01993	9951.93	2487.98	1002.48	2374.4	3628.57	1371.92	2626.09	1254.16	12257.6	2042.94	Cold	0.07	0.93
Nursery	29	Female	Hunger	91	Sample 1	0.000602536	0.585187	0.210236	-0.153564	64.7372	438.226	535.028	1786.74	3128.95	4219.84	0.3638	9670.55	2417.64	1090.9	2433.1	3684.81	1342.21	2593.92	1251.71	12396.6	2066.11	Cold	0.1	0.9
Nursery	29	Female	Hunger	91	Sample 2	0.00069708	0.306479	0.245117	-0.167328	68.7832	273.559	500.384	1456.01	3050.48	3781.31	0.412445	8788.19	2197.05	730.825	2325.3	3280.92	1594.47	2550.1	955.628	11437.2	1906.21	Hunger	0.18	0.82
Nursery	29	Female	Hunger	91	Sample 3	0.000694323	0.655875	0.171936	-0.144867	64.6354	260.924	545.031	1650.17	2924.18	4040.98	0.316803	9160.36	2290.09	1116.8	2390.81	3495.95	1274.01	2379.15	1105.13	11761.9	1960.31	Hunger	0.14	0.86
Nursery	30	Female	Hunger	93	Sample 1	0.000623716	0.749208	0.106262	-0.107819	63.6464	393.738	537.42	1857.79	3013.64	4138.23	0.214081	9547.08	2386.77	1124.58	2280.44	3600.8	1155.85	2476.22	1320.37	11958.3	1993.04	Cold	0.11	0.89
Nursery	30	Female	Hunger	93	Sample 2	0.000251185	0.212062	0.197144	-0.186096	66.7798	195.516	526.16	1409.05	2766.21	3862.88	0.38324	8564.31	2141.08	1096.67	2453.84	3336.72	1357.17	2240.05	882.887	11367.3	1894.56	Normal	0.2	0.8
Nursery	30	Female	Hunger	93	Sample 3	6.84E-05	0.431333	0.0480347	-0.0843201	56.7233	407.122	622.676	1589.85	3042.63	4051.77	0.132355	9306.92	2326.73	1009.14	2461.91	3429.09	1452.77	2419.95	967.178	11740	1956.67	Hunger	0.13	0.87
Nursery	33	Female	Hunger	96	Sample 1	0.000607202	0.259688	0.449463	-0.398682	69.1533	0	644.276	2164.35	3178.27	4247.6	0.848145	10234.5	2558.63	1069.33	2083.25	3603.33	1013.92	2534	1520.07	11823.9	1970.65	Normal	0.04	0.96
Nursery	33	Female	Hunger	96	Sample 2	0.00138103	0.313417	0.618042	-0.853241	71.6552	0	710.241	1874.23	2955.66	4101.12	1.47128	9641.26	2410.31	1145.46	2226.89	3390.88	1081.43	2245.42	1163.99	11254.1	1875.68	Cold	0.1	0.9
Nursery	33	Female	Hunger	96	Sample 3	0.000607083	0.259646	0.270477	-0.461426	69.18	401.479	575.035	1931.38	3139.25	4116.66	0.731903	9762.32	2440.58	977.405	2185.28	3541.62	1207.88	2564.22	1356.34	11832.7	1972.12	Normal	0.09	0.91
Nursery	36	Female	Hunger	99	Sample 1	0.00292872	0.777833	0.270966	-0.27652	70.2123	211.435	610.758	1596.54	3046.72	4154.36	0.547485	9408.37	2352.09	1107.64	2557.82	3543.6	1450.18	2435.96	985.778	12081	2013.5	Hunger	0.12	0.88
Nursery	36	Female	Hunger	99	Sample 2	0.0017117	0.64975	0.257843	-0.361023	68.766	252.805	712.622	1651.43	2966.61	3959.87	0.618866	9290.53	2322.63	993.26	2308.44	3247.24	1315.18	2253.98	938.808	11056.9	1842.82	Hunger	0.13	0.87
Nursery	36	Female	Hunger	99	Sample 3	0.0157748	1.12548	0.417816	-0.615326	75.7606	98.7899	608.89	1381.6	3025.63	4104.07	1.03314	9120.19	2280.05	1078.45	2722.48	3495.18	1644.03	2416.74	772.705	12129.6	2021.6	Hunger	0.15	0.85
Nursery	37	Female	Hunger	100	Sample 1	0.000405052	0.675729	0.134705	-0.127563	62.1832	170.929	564.176	1807.85	2918.79	4078.57	0.262268	9369.39	2342.35	1159.78	2270.72	3514.39	1110.94	2354.61	1243.68	11654.1	1942.35	Cold	0.12	0.88
Nursery	37	Female	Hunger	100	Sample 2	0.00215052	0.720646	0.322662	-0.315552	69.2271	221.531	594.569	1648.65	3012.89	4047.97	0.638214	9304.08	2326.02	1035.08	2399.32	3453.4	1364.24	2418.32	1054.08	11724.5	1954.08	Hunger	0.13	0.87
Nursery	37	Female	Hunger	100	Sample 3	0.000969568	0.881833	0.273468	-0.246002	64.791	179.855	579.126	1744.84	3035.59	4117.86	0.51947	9477.41	2369.35	1082.26	2373.02	3538.73	1290.76	2456.47	1165.71	11906.9	1984.49	Cold	0.11	0.89
Nursery	2	Female	Cold	3	Sample 1	0.00245836	0.485057	0.641052	-0.586548	71.7039	0	665.285	1775.45	2995.62	4074.86	1.2276	9511.22	2377.8	1079.24	2299.41	3409.58	1220.17	2330.34	1110.17	11448.9	1908.15	Cold	0.11	0.89
Nursery	2	Female	Cold	3	Sample 2	0.00219343	0.565896	0.342773	-0.294006	70.3876	299.34	645.5	1782.41	3038.56	3980.45	0.63678	9446.92	2361.73	941.891	2198.04	3334.95	1256.15	2393.06	1136.91	11261	1876.83	Cold	0.12	0.88
Nursery	2	Female	Cold	3	Sample 3	0.00754507	0.522472	0.715607	-0.617645	76.2899	444.541	617.489	1566.56	2951.9	4038.64	1.33325	9174.59	2293.65	1086.75	2472.08	3421.15	1385.33	2334.41	949.075	11648.8	1941.47	Hunger	0.14	0.86
Nursery	3	Female	Cold	4	Sample 1	0.0263315	1.06184	0.999969	-1	78.241	474.196	717.428	1803.25	3013.52	3970.61	1.99997	9504.81	2376.2	957.087	2167.36	3253.18	1210.27	2296.09	1085.82	10969.8	1828.3	Cold	0.11	0.89
Nursery	3	Female	Cold	4	Sample 2	0.06648	1.74143	0.999969	-1	79.9731	274.707	661.186	1644.76	2937.89	3953.56	1.99997	9197.4	2299.35	1015.66	2308.79	3292.37	1293.13	2276.71	983.578	11170.2	1861.71	Cold	0.14	0.86
Nursery	3	Female	Cold	4	Sample 3	0.0647366	1.23175	0.999969	-1	81.4534	0	728.9	1705.84	2992.79	3985.33	1.99997	9412.86	2353.21	992.547	2279.5	3256.43	1286.95	2263.89	976.937	11056.3	1842.71	Cold	0.12	0.88
Nursery	6	Female	Cold	51	Sample 1	0.0106701	1.77156	0.455841	-0.593658	71.955	191.811	633.383	1733.19	3099.84	4125.97	1.0495	9592.39	2398.1	1026.13	2392.78	3492.59	1366.65	2466.46	1099.81	11844.4	1974.07	Cold	0.1	0.9
Nursery	6	Female	Cold	51	Sample 2	0.0127723	1.53537	0.5625	-0.677734	73.4179	233.876	587.126	1698.82	3029.45	3985.12	1.24023	9300.51	2325.13	955.676	2286.31	3398	1330.63	2442.32	1111.69	11524.6	1920.77	Cold	0.13	0.87
Nursery	6	Female	Cold	51	Sample 3	0.0282228	1.20467	0.999969	-1	77.9869	217.996	650.629	1758.81	3122.74	4097.63	1.99997	9629.8	2407.45	974.895	2338.83	3447	1363.93	2472.11	1108.18	11704.9	1950.82	Cold	0.1	0.9
Nursery	8	Female	Cold	11	Sample 1	0.00478554	0.500204	0.457275	-0.460205	74.543	328.772	608.807	1667.37	2958.79	4014.14	0.91748	9249.1	2312.28	1055.35	2346.77	3405.33	1291.42	2349.98	1058.56	11507.4	1917.9	Cold	0.13	0.87
Nursery	8	Female	Cold	11	Sample 2	0.0131273	0.654127	0.723175	-0.618439	77.5378	394.333	544.2	1530.6	2983.82	3950.98	1.34161	9009.6	2252.4	967.154	2420.37	3406.78	1453.22	2439.62	986.403	11673.6	1945.59	Hunger	0.16	0.84
Nursery	8	Female	Cold	11	Sample 3	0.0129478	0.692608	0.799591	-0.672424	77.2346	477.332	708.966	1730.04	2950.47	3960.37	1.47202	9349.85	2337.46	1009.9	2230.33	3251.4	1220.43	2241.5	1021.07	10974.6	1829.11	Cold	0.13	0.87
Nursery	10	Female	Cold	13	Sample 1	0.00424753	0.582698	0.58847	-0.50943	73.249	412.229	621.431	1637.88	3102.49	4116.39	1.0979	9478.19	2369.55	1013.89	2478.51	3494.96	1464.61	2481.06	1016.45	11949.5	1991.58	Cold	0.11	0.89
Nursery	10	Female	Cold	13	Sample 2	0.00754548	0.582698	0.463989	-0.482697	75.7308	349.243	556.488	1650.16	3041.95	3944.94	0.946686	9193.54	2298.39	902.99	2294.78	3388.46	1391.79	2485.47	1093.67	11557.2	1926.19	Cold	0.14	0.86
Nursery	10	Female	Cold	13	Sample 3	0.0064163	1.43422	0.396332	-0.372498	70.6937	364.046	565.417	1602.69	2920	3975.85	0.768829	9063.96	2265.99	1055.85	2373.16	3410.44	1317.31	2354.58	1037.27	11548.6	1924.77	Hunger	0.15	0.85
Nursery	14	Female	Cold	17	Sample 1	0.00964725	0.537778	0.658173	-0.678009	77.1591	125.274	531.68	1539.03	2881.96	4082.09	1.33618	9034.75	2258.69	1200.13	2543.06	3550.41	1342.93	2350.27	1007.35	11994.2	1999.03	Hunger	0.15	0.85
Nursery	14	Female	Cold	17	Sample 2	0.010173	0.594376	0.569977	-0.680206	76.9182	436.606	553.728	1519	2882.31	4033.5	1.25018	8988.54	2247.14	1151.19	2514.51	3479.78	1363.32	2328.58	965.268	11802.6	1967.11	Hunger	0.16	0.84
Nursery	14	Female	Cold	17	Sample 3	0.0126443	0.679297	0.796265	-1	77.2109	286.273	614.377	1673.81	2795.18	3832.94	1.79626	8916.3	2229.08	1037.77	2159.13	3218.57	1121.37	2180.8	1059.43	10777.1	1796.18	Cold	0.17	0.83
Nursery	15	Female	Cold	19	Sample 1	0.000348548	0.730635	0.207092	-0.141388	61.1907	79.6986	806.084	2021.71	3155.33	4282.28	0.34848	10265.4	2566.35	1126.95	2260.57	3476.19	1133.62	2349.24	1215.62	11562.2	1927.03	Hunger	0.04	0.96
Nursery	15	Female	Cold	19	Sample 2	0.0021933	1.26898	0.274658	-0.194916	66.6548	117.565	783.233	2128.28	3224.41	4265.94	0.469574	10401.9	2600.47	1041.53	2137.66	3482.71	1096.13	2441.18	1345.05	11544.3	1924.04	Hunger	0.03	0.97
Nursery	15	Female	Cold	19	Sample 3	0.00128049	0.846009	0.309479	-0.28833	66.1826	249.443	627.723	2052.95	3019.09	4277.25	0.597809	9977.01	2494.25	1258.16	2224.3	3649.53	966.134	2391.36	1425.23	11914.7	1985.79	Hunger	0.07	0.93
Nursery	17	Female	Cold	21	Sample 1	0.00487723	0.592925	0.475952	-0.311462	73.7588	141.14	612.994	1572.77	2971.06	4122.07	0.787415	9278.89	2319.72	1151.01	2549.31	3509.08	1398.29	2358.07	959.771	11925.5	1987.59	Hunger	0.13	0.87
Nursery	17	Female	Cold	21	Sample 2	0.00903439	0.748957	0.678986	-0.548309	75.2525	140.277	626.992	1560.41	2941.09	4078.26	1.22729	9206.75	2301.69	1137.17	2517.85	3451.27	1380.68	2314.1	933.417	11734.5	1955.75	Hunger	0.14	0.86
Nursery	17	Female	Cold	21	Sample 3	0.00184433	0.592948	0.259338	-0.273712	69.5068	108.55	544.082	1613.79	2865.22	3938.39	0.533051	8961.49	2240.37	1073.17	2324.6	3394.31	1251.43	2321.14	1069.71	11434.4	1905.73	Hunger	0.16	0.84
Nursery	18	Female	Cold	22	Sample 1	0.00475928	0.593356	0.682343	-0.722565	73.6115	128.652	609.907	1857.39	3022.51	4070.36	1.40491	9560.18	2390.04	1047.85	2212.97	3460.46	1165.12	2412.6	1247.49	11546.5	1924.42	Cold	0.11	0.89
Nursery	18	Female	Cold	22	Sample 2	0.0105956	0.62458	0.595764	-0.482941	76.8278	200.646	524.316	1674.75	2867.75	3845.83	1.0787	8912.65	2228.16	978.083	2171.08	3321.52	1193	2343.43	1150.44	11157.6	1859.59	Cold	0.17	0.83
Nursery	18	Female	Cold	22	Sample 3	0.000726916	0.468458	0.259735	-0.257812	66.6814	148.894	609.701	1883.79	2943.16	4061.66	0.517548	9498.31	2374.58	1118.49	2177.87	3451.96	1059.37	2333.46	1274.09	11415.2	1902.54	Cold	0.11	0.89
Nursery	19	Female	Cold	23	Sample 1	0.0052392	0.648685	0.481567	-0.468353	73.6303	118.686	602.454	1884.17	2907.7	4044.11	0.949921	9438.44	2359.61	1136.41	2159.94	3441.66	1023.53	2305.25	1281.72	11348.5	1891.42	Cold	0.12	0.88
Nursery	19	Female	Cold	23	Sample 2	0.00655992	0.648685	0.536987	-0.573456	74.5669	124.88	665.563	1836.86	3041.82	4192.42	1.11044	9736.66	2434.17	1150.61	2355.56	3526.86	1204.95	2376.25	1171.3	11785.5	1964.26	Cold	0.09	0.91
Nursery	19	Female	Cold	23	Sample 3	0.0234963	0.399206	0.994324	-0.82782	82.5793	77.948	511.022	1894.19	3046.92	4206.75	1.82214	9658.88	2414.72	1159.84	2312.57	3695.73	1152.73	2535.9	1383.17	12239.9	2039.99	Cold	0.1	0.9
Nursery	21	Female	Cold	25	Sample 1	0.00280142	0.816961	0.548218	-0.860046	69.7155	148.551	607.409	1868.72	3022.98	4072.54	1.40826	9571.64	2392.91	1049.56	2203.82	3465.13	1154.27	2415.57	1261.31	11549.7	1924.94	Cold	0.1	0.9
Nursery	21	Female	Cold	25	Sample 2	0.0178429	0.933673	0.999969	-1	77.1734	238.606	554.14	1823.06	3007.61	4069.89	1.99997	9454.7	2363.68	1062.27	2246.83	3515.75	1184.56	2453.47	1268.92	11731.8	1955.3	Cold	0.12	0.88
Nursery	21	Female	Cold	25	Sample 3	0.0311955	1.00367	0.999969	-1	79.237	148.446	532.742	1754.84	3013.15	4089.66	1.99997	9390.4	2347.6	1076.51	2334.82	3556.92	1258.3	2480.41	1222.1	11929.1	1988.18	Cold	0.12	0.88
Nursery	23	Female	Cold	27	Sample 1	0.0148461	1.01361	0.799683	-1	75.9408	87.4546	650.185	1770.47	3028.3	3958.07	1.79968	9407.02	2351.76	929.767	2187.6	3307.88	1257.83	2378.12	1120.28	11181.5	1863.58	Cold	0.12	0.88
Nursery	23	Female	Cold	27	Sample 2	0.0050943	1.12317	0.494446	-0.417969	70.8229	120.682	622.545	1832.47	3049.83	4118.26	0.912415	9623.11	2405.78	1068.43	2285.79	3495.71	1217.36	2427.29	1209.92	11704.5	1950.75	Cold	0.1	0.9
Nursery	23	Female	Cold	27	Sample 3	0.0512136	0.986208	0.999969	-1	81.4905	113.645	561.865	1844.33	2997.08	4134.69	1.99997	9537.96	2384.49	1137.61	2290.36	3572.83	1152.75	2435.21	1282.46	11871.2	1978.54	Cold	0.11	0.89
Nursery	25	Female	Cold	29	Sample 1	0.00478121	1.25839	0.36441	-0.343658	70.0223	95.1733	640.609	1818.07	2985.5	4074.82	0.708069	9519	2379.75	1089.32	2256.74	3434.21	1167.43	2344.89	1177.46	11470	1911.67	Cold	0.11	0.89
Nursery	25	Female	Cold	29	Sample 2	0.0094652	0.919592	0.548218	-0.632782	74.4648	117.285	596.396	1797.87	3006.49	4063.85	1.181	9464.62	2366.15	1057.36	2265.98	3467.46	1208.62	2410.1	1201.48	11611	1935.17	Cold	0.11	0.89
Nursery	25	Female	Cold	29	Sample 3	0.0314408	0.653396	0.999969	-0.889343	81.3344	142.444	554.376	1735.86	3095.15	4098.39	1.88931	9483.77	2370.94	1003.24	2362.54	3544.01	1359.29	2540.77	1181.48	11991.3	1998.56	Cold	0.11	0.89
Nursery	26	Female	Cold	30	Sample 1	0.0276362	1.60823	0.977386	-0.713348	76.5526	88.7162	609.597	1664.91	2954.1	4024.3	1.69073	9252.9	2313.23	1070.19	2359.39	3414.7	1289.2	2344.51	1055.31	11533.3	1922.22	Cold	0.13	0.87
Nursery	26	Female	Cold	30	Sample 2	0.034766	1.2732	0.982422	-1	78.6087	94.0684	555.243	1735.64	2977.39	4050.04	1.98242	9318.31	2329.58	1072.65	2314.4	3494.8	1241.75	2422.15	1180.4	11726.1	1954.36	Cold	0.13	0.87
Nursery	26	Female	Cold	30	Sample 3	0.0583668	0.971583	0.999969	-1	82.112	108.753	576.098	1509.37	2957.91	3915.68	1.99997	8959.06	2239.77	957.765	2406.31	3339.58	1448.54	2381.82	933.273	11467.3	1911.21	Hunger	0.16	0.84
Nursery	28	Female	Cold	33	Sample 1	0.0217897	2.32492	0.619202	-0.600403	73.8511	140.535	595.77	1893.14	3123.01	4117.99	1.2196	9729.92	2432.48	994.974	2224.85	3522.22	1229.87	2527.24	1297.37	11796.5	1966.09	Cold	0.09	0.91
Nursery	28	Female	Cold	33	Sample 2	0.0284861	1.59186	0.790863	-0.88443	76.7176	196.399	592.437	1703.4	3115.6	4116.16	1.67529	9527.6	2381.9	1000.55	2412.75	3523.72	1412.2	2523.17	1110.96	11983.4	1997.23	Cold	0.11	0.89
Nursery	28	Female	Cold	33	Sample 3	0.0385234	2.05262	0.751221	-1	76.8775	369.192	603.594	1741.29	3070.17	4124.5	1.75122	9539.55	2384.89	1054.33	2383.21	3520.9	1328.88	2466.57	1137.7	11891.6	1981.93	Cold	0.11	0.89
Nursery	29	Female	Cold	34	Sample 1	0.00648849	1.44841	0.8237	-0.622803	70.7236	334.908	620.807	1794.1	2957.78	4035.95	1.4465	9408.63	2352.16	1078.17	2241.85	3415.14	1163.68	2336.97	1173.29	11409.1	1901.52	Cold	0.12	0.88
Nursery	29	Female	Cold	34	Sample 2	0.0143573	1.72875	0.900024	-0.770996	73.3566	130.851	577.343	1690.01	3012.67	4064.86	1.67102	9344.88	2336.22	1052.19	2374.85	3487.52	1322.65	2435.32	1112.67	11785.2	1964.2	Cold	0.13	0.87
Nursery	29	Female	Cold	34	Sample 3	0.0186246	1.49508	0.850311	-0.571716	75.1505	231.777	560.852	1642.43	2955.12	3979.88	1.42203	9138.29	2284.57	1024.75	2337.44	3419.03	1312.69	2394.27	1081.58	11569.8	1928.29	Cold	0.14	0.86
Nursery	30	Female	Cold	36	Sample 1	0.0219337	4.14608	0.52301	-0.640991	71.2957	185.195	594.362	1825.54	3039.96	4172.99	1.164	9632.85	2408.21	1133.04	2347.45	3578.63	1214.42	2445.6	1231.18	11950.3	1991.72	Cold	0.1	0.9
Nursery	30	Female	Cold	36	Sample 2	0.00924527	3.4222	0.605286	-0.559479	68.3917	245.209	631.032	1773.31	3023.64	4071.41	1.16476	9499.4	2374.85	1047.77	2298.1	3440.38	1250.33	2392.61	1142.28	11571.5	1928.58	Cold	0.11	0.89
Nursery	30	Female	Cold	36	Sample 3	0.0161772	3.94866	0.506927	-0.615906	70.1815	233.448	619.522	1917.74	3028.66	4222.35	1.12283	9788.27	2447.07	1193.69	2304.61	3602.83	1110.92	2409.13	1298.22	11919.4	1986.57	Cold	0.08	0.92
Nursery	33	Female	Cold	39	Sample 1	0.00247359	0.848549	0.351471	-0.37558	68.9415	155.353	563.118	1796.09	2813.54	4053.26	0.727051	9226.01	2306.5	1239.72	2257.17	3490.14	1017.45	2250.42	1232.97	11487.9	1914.65	Cold	0.14	0.86
Nursery	33	Female	Cold	39	Sample 2	0.00841505	0.940272	0.564026	-0.999786	73.8321	452.822	630.978	1787.99	2877.47	3992.96	1.56381	9289.39	2322.35	1115.49	2204.97	3361.98	1089.49	2246.49	1157.01	11175.4	1862.57	Cold	0.13	0.87
Nursery	33	Female	Cold	39	Sample 3	0.00608954	0.917271	0.611847	-0.758545	72.5107	99.0847	629.686	1790.4	2868.78	4023.72	1.37039	9312.58	2328.15	1154.94	2233.31	3394.03	1078.37	2239.09	1160.72	11260.5	1876.74	Cold	0.13	0.87
Nursery	36	Female	Cold	42	Sample 1	0.0292809	1.37476	0.719421	-0.624359	77.5285	179.421	582.895	1576.68	2969.1	4073.09	1.34378	9201.76	2300.44	1104	2496.41	3490.2	1392.41	2386.2	993.787	11863	1977.17	Hunger	0.14	0.86
Nursery	36	Female	Cold	42	Sample 2	0.0135762	0.970454	0.646515	-0.753967	75.8017	224.384	547.692	1552.31	3015.71	3984.97	1.40048	9100.69	2275.17	969.263	2432.66	3437.28	1463.4	2468.02	1004.62	11775.2	1962.54	Hunger	0.15	0.85
Nursery	36	Female	Cold	42	Sample 3	0.0539339	1.37471	0.999969	-0.999786	80.1726	99.1313	620.987	1445.87	2971.23	3992.7	1.99976	9030.79	2257.7	1021.47	2546.82	3371.71	1525.35	2350.24	824.887	11640.5	1940.08	Hunger	0.16	0.84
Nursery	37	Female	Cold	43	Sample 1	0.0276899	1.04807	0.999969	-0.999786	78.504	168.975	727.536	1974.95	3101.92	4333.12	1.99976	10137.5	2534.38	1231.2	2358.16	3605.58	1126.97	2374.39	1247.42	11943.7	1990.62	Cold	0.05	0.95
Nursery	37	Female	Cold	43	Sample 2	0.0293508	1.19363	0.999969	-0.999786	78.1848	213.784	560.771	1899.5	2998.96	4116.01	1.99976	9575.24	2393.81	1117.05	2216.52	3555.24	1099.46	2438.19	1338.73	11765.2	1960.87	Cold	0.1	0.9
Nursery	37	Female	Cold	43	Sample 3	0.0223205	1.51379	0.751007	-0.646027	75.8875	161.744	541.43	1780.58	2995.14	4045.21	1.39703	9362.36	2340.59	1050.07	2264.64	3503.78	1214.57	2453.71	1239.14	11725.9	1954.32	Cold	0.12	0.88
Nursery	2	Female	Normal	110	Sample 1	0.00686259	0.577052	0.978455	-0.822174	75.2759	78.983	611.695	1794.86	2961.91	4054	1.80063	9422.47	2355.62	1092.09	2259.14	3442.31	1167.05	2350.22	1183.17	11494	1915.66	Cold	0.12	0.88
Nursery	2	Female	Normal	110	Sample 2	0.00467156	0.577075	0.890167	-1	73.6011		787.635	1946.85	3014.66	4109.9	1.89017	9859.05	2464.76	1095.23	2163.05	3322.26	1067.82	2227.03	1159.21	11034.6	1839.1	Cold	0.08	0.92
Nursery	2	Female	Normal	110	Sample 3	0.00774097	1.36023	0.546082	-0.773132	71.7557	490.799	682.501	1719.25	2983.97	3956.28	1.31921	9342.01	2335.5	972.31	2237.03	3273.78	1264.72	2301.47	1036.75	11086.1	1847.68	Cold	0.13	0.87
Nursery	3	Female	Normal	112	Sample 1	0.00567366	0.627914	0.69931	-0.705261	74.0611	354.542	575.641	1741.18	2943.4	4046.14	1.40457	9306.36	2326.59	1102.75	2304.97	3470.5	1202.22	2367.76	1165.53	11613.7	1935.62	Cold	0.13	0.87
Nursery	3	Female	Normal	112	Sample 2	0.00790874	0.697687	0.694	-0.607147	75.0166	456.903	578.725	1699.57	2965.45	3977.51	1.30115	9221.25	2305.31	1012.05	2277.94	3398.78	1265.89	2386.73	1120.84	11462.2	1910.37	Cold	0.14	0.86
Nursery	6	Female	Normal	119	Sample 1	0.00406817	0.718345	0.470551	-0.495911	71.9715	293.601	622.115	1805.49	2981.06	4001.15	0.966461	9409.82	2352.45	1020.1	2195.66	3379.04	1175.56	2358.94	1183.38	11312.7	1885.44	Cold	0.12	0.88
Nursery	6	Female	Normal	119	Sample 2	0.0110306	0.524943	0.643555	-0.724518	77.8648	176.781	600.232	1639.3	3006.55	4064.44	1.36807	9310.52	2327.63	1057.89	2425.14	3464.21	1367.25	2406.31	1039.07	11759.9	1959.98	Cold	0.13	0.87
Nursery	6	Female	Normal	119	Sample 3	0.058143	0.986893	0.999969	-1	82.0428	80.1241	566.676	1576.2	3066.07	3756.34	1.99997	8965.28	2241.32	690.27	2180.14	3189.66	1489.87	2499.39	1009.53	11058.9	1843.14	Hunger	0.16	0.84
Nursery	8	Female	Normal	123	Sample 1	0.00720724	0.666667	0.441223	-0.525085	74.689	353.953	568.575	1771.94	2982.81	4086.79	0.966309	9410.12	2352.53	1103.98	2314.84	3518.21	1210.86	2414.23	1203.37	11765.5	1960.92	Cold	0.12	0.88
Nursery	8	Female	Normal	123	Sample 2	0.0207347	0.583333	0.665741	-0.629456	80.0008	412.751	467.437	1751.3	2943.74	4116.27	1.2952	9278.75	2319.69	1172.53	2364.96	3648.83	1192.43	2476.3	1283.87	12138.9	2023.15	Cold	0.13	0.87
Nursery	8	Female	Normal	123	Sample 3	0.0127358	1.33329	0.623901	-0.557159	74.0513	424.128	555.188	1832.57	3050.87	4114.86	1.18106	9553.49	2388.37	1063.99	2282.29	3559.67	1218.3	2495.69	1277.38	11897.3	1982.89	Cold	0.11	0.89
Nursery	10	Female	Normal	127	Sample 1	0.011628	0.90907	0.839783	-0.748169	75.4143	375.531	612.173	1469.68	2955.11	4073.48	1.58795	9110.45	2277.61	1118.37	2603.8	3461.31	1485.43	2342.94	857.511	11869.4	1978.23	Hunger	0.15	0.85
Nursery	10	Female	Normal	127	Sample 2	0.0102283	0.618186	0.52301	-0.523438	76.7681	301.022	547.195	1348.57	2943.01	3915.78	1.04645	8754.55	2188.64	972.767	2567.21	3368.58	1594.44	2395.81	801.372	11700.2	1950.03	Hunger	0.18	0.82
Nursery	10	Female	Normal	127	Sample 3	0.0319697	1.63635	0.929626	-0.797241	77.0871	318.901	557.008	1764.8	3009.2	4119.54	1.72687	9450.55	2362.64	1110.34	2354.74	3562.53	1244.4	2452.19	1207.79	11932	1988.66	Cold	0.12	0.88
Nursery	14	Female	Normal	139	Sample 1	0.0096995	0.888458	0.567078	-0.548309	74.733	192.917	587.426	1817.69	3045.12	3984.14	1.11539	9434.38	2358.59	939.022	2166.46	3396.72	1227.43	2457.69	1230.26	11417.6	1902.93	Cold	0.12	0.88
Nursery	14	Female	Normal	139	Sample 2	0.0059219	1.28327	0.413483	-0.334015	70.8765	81.3813	643.919	1660.37	2976.56	3984.01	0.747498	9264.86	2316.22	1007.46	2323.64	3340.09	1316.18	2332.64	1016.45	11336.5	1889.41	Hunger	0.13	0.87
Nursery	14	Female	Normal	139	Sample 3	0.0251771	0.95424	0.889587	-0.983765	78.5469	147.541	537.711	1619.06	2930.76	3979.33	1.87335	9066.87	2266.72	1048.57	2360.27	3441.62	1311.7	2393.05	1081.35	11636.6	1939.43	Cold	0.15	0.85
Nursery	15	Female	Normal	141	Sample 1	0.00963559	0.82093	0.575104	-0.388336	75.1377	127.918	583.542	1828.92	2987.45	4013.4	0.96344	9413.32	2353.33	1025.95	2184.48	3429.86	1158.53	2403.91	1245.38	11448.1	1908.02	Cold	0.12	0.88
Nursery	15	Female	Normal	141	Sample 2	0.017948	0.33585	0.999969	-0.960541	81.8583	283.386	514.935	2109.77	3031.93	4106.1	1.96051	9762.73	2440.68	1074.17	1996.33	3591.16	922.161	2517	1594.83	11695.7	1949.28	Hunger	0.09	0.91
Nursery	15	Female	Normal	141	Sample 3	0.00316098	0.746304	0.410858	-0.442017	70.6153		690.428	1915.27	3073.74	4175.57	0.852875	9855	2463.75	1101.83	2260.3	3485.14	1158.47	2383.31	1224.84	11613.9	1935.65	Cold	0.08	0.92
Nursery	17	Female	Normal	145	Sample 1	0.0103811	0.686576	0.934998	-0.611816	76.264	126.624	663.807	1908.11	3156.52	4254.39	1.54681	9982.83	2495.71	1097.87	2346.28	3590.59	1248.41	2492.71	1244.3	12020.2	2003.36	Cold	0.07	0.93
Nursery	17	Female	Normal	145	Sample 2	0.0168686	0.91542	0.974731	-0.822601	77.0365	156.444	632.11	1601.52	2902.85	3961.05	1.79733	9097.53	2274.38	1058.2	2359.52	3328.94	1301.33	2270.74	969.413	11288.1	1881.36	Hunger	0.15	0.85
Nursery	17	Female	Normal	145	Sample 3	0.015684	0.858231	0.86853	-0.699646	76.9979	140.665	634.505	1830.36	2980.54	4264.01	1.56818	9709.41	2427.35	1283.47	2433.65	3629.5	1150.18	2346.03	1195.85	12038.7	2006.45	Cold	0.09	0.91
Nursery	18	Female	Normal	147	Sample 1	0.00513757	0.494308	0.66037	-0.599182	74.7868	366.553	628.989	1881.31	2864.41	4066.32	1.25955	9441.03	2360.26	1201.9	2185.01	3437.33	983.108	2235.42	1252.32	11295.1	1882.52	Cold	0.12	0.88
Nursery	18	Female	Normal	147	Sample 2	0.00294257	0.629116	0.37146	-0.394684	71.2636	288.718	586.759	1855.3	2889.17	4059.61	0.766144	9390.84	2347.71	1170.44	2204.31	3472.85	1033.87	2302.41	1268.54	11452.4	1908.74	Cold	0.12	0.88
Nursery	18	Female	Normal	147	Sample 3	0.00251047	0.494308	0.527893	-0.408478	71.7598	271.391	594.09	1619.66	3001.81	4085.83	0.936371	9301.4	2325.35	1084.02	2466.17	3491.74	1382.15	2407.72	1025.57	11857.4	1976.23	Cold	0.13	0.87
Nursery	19	Female	Normal	149	Sample 1	0.0103458	1.12995	0.416809	-0.432556	73.9164	152.683	584.251	1686.48	2838.12	3874.82	0.849365	8983.67	2245.92	1036.7	2188.34	3290.57	1151.64	2253.87	1102.23	11023.3	1837.22	Cold	0.16	0.84
Nursery	19	Female	Normal	149	Sample 2	0.00462297	0.591905	0.6073	-1	73.5011	471.401	651.863	1756.15	2923.42	3969.89	1.6073	9301.33	2325.33	1046.47	2213.74	3318.03	1167.26	2271.56	1104.29	11121.3	1853.56	Cold	0.13	0.87
Nursery	19	Female	Normal	149	Sample 3	0.00602582	0.484308	0.875793	-1	75.6555	75.9673	615.128	1914.57	2957.13	3950.26	1.87579	9437.09	2359.27	993.127	2035.68	3335.13	1042.56	2342	1299.44	11047.9	1841.32	Cold	0.12	0.88
Nursery	21	Female	Normal	153	Sample 1	0.00269673	0.509342	0.451416	-0.332123	71.8048	249.337	588.425	1771.14	2908.36	3839.65	0.783539	9107.57	2276.89	931.283	2068.51	3251.22	1137.23	2319.94	1182.71	10890.9	1815.15	Cold	0.15	0.85
Nursery	21	Female	Normal	153	Sample 2	0.00713926	0.713084	0.57605	-0.516113	74.4093	281.282	604.177	1646.4	2968.83	3861.16	1.09216	9080.57	2270.14	892.333	2214.76	3256.99	1322.43	2364.65	1042.22	11093.4	1848.9	Cold	0.15	0.85
Nursery	23	Female	Normal	157	Sample 1	0.0047245	0.506417	0.689087	-0.595123	74.3854	76.9293	729.063	1839.27	3193.71	4139.07	1.28421	9901.12	2475.28	945.359	2299.8	3410.01	1354.44	2464.65	1110.21	11584.5	1930.74	Cold	0.07	0.93
Nursery	23	Female	Normal	157	Sample 2	0.0053174	0.687234	0.612061	-0.494843	73.3568	82.9278	689.003	1683.06	3037.67	4157.52	1.1069	9567.25	2391.81	1119.85	2474.45	3468.51	1354.6	2348.66	994.06	11760.1	1960.02	Cold	0.1	0.9
Nursery	23	Female	Normal	157	Sample 3	0.00710994	0.434104	0.631622	-0.83847	76.9804	93.5993	622.697	1546.84	2866.3	4085.3	1.47009	9121.13	2280.28	1219.01	2538.47	3462.6	1319.46	2243.6	924.139	11707.3	1951.21	Hunger	0.15	0.85
Nursery	25	Female	Normal	161	Sample 1	0.01214	0.868798	0.866241	-0.740265	75.8311	186.319	668.472	1617.85	2984.49	3924.66	1.60651	9195.47	2298.87	940.177	2306.81	3256.19	1366.63	2316.01	949.38	11135.2	1855.87	Cold	0.14	0.86
Nursery	25	Female	Normal	161	Sample 2	0.00490457	0.715488	0.381348	-0.442017	72.7857	237.434	618.595	1767.88	2907.26	4126.26	0.823364	9419.99	2355	1218.99	2358.38	3507.66	1139.38	2288.67	1149.29	11662.4	1943.73	Cold	0.12	0.88
Nursery	25	Female	Normal	161	Sample 3	0.00719826	0.664399	0.58609	-0.659058	74.8314	84.3749	748.029	1682.96	2997.67	4019.47	1.24515	9448.13	2362.03	1021.79	2336.51	3271.44	1314.71	2249.64	934.931	11129	1854.84	Cold	0.12	0.88
Nursery	26	Female	Normal	163	Sample 1	0.0108447	0.450454	0.654541	-0.70285	78.599	124.207	546.089	2051.71	2924.99	4333.52	1.35739	9856.31	2464.08	1408.52	2281.81	3787.43	873.287	2378.91	1505.62	12235.6	2039.26	Hunger	0.08	0.92
Nursery	26	Female	Normal	163	Sample 2	0.00318132	0.690658	0.419128	-0.365112	71.1291	81.3046	603.11	1627.21	2858.44	4060.54	0.784241	9149.29	2287.32	1202.1	2433.33	3457.43	1231.23	2255.33	1024.1	11603.5	1933.92	Cold	0.14	0.86
Nursery	26	Female	Normal	163	Sample 3	0.0355122	0.630612	0.999969	-1	82.039	80.9207	587.102	1486.87	3031.73	4053.91	1.99997	9159.62	2289.9	1022.18	2567.04	3466.81	1544.86	2444.63	899.768	11945.3	1990.88	Hunger	0.14	0.86
Nursery	28	Female	Normal	167	Sample 1	0.418952	0.799977	0.999969	-1	91.2993	485.777	1349.08	2311.07	3299.87	4139.15	1.99997	11099.2	2774.79	839.288	1828.09	2790.07	988.798	1950.79	961.989	9359.02	1559.84	Pain	0.96	0.04
Nursery	28	Female	Normal	167	Sample 2	0.523355	1.01546	0.999969	-1	91.3893	199.588	1409.21	2510.12	3362.57	4254.43	1.99997	11536.3	2884.08	891.857	1744.31	2845.22	852.453	1953.36	1100.91	9388.1	1564.68	Pain	0.92	0.08
Nursery	28	Female	Normal	167	Sample 3	0.143003	0.724875	0.999969	-1	87.4369	156.913	1135.67	2043.51	2896.56	4090.24	1.99997	10166	2541.49	1193.68	2046.73	2954.57	853.05	1760.89	907.843	9716.76	1619.46	Hunger	0.05	0.95
Nursery	29	Female	Normal	170	Sample 1	0.00600575	0.765578	0.618317	-0.493073	73.3271	470.929	675.529	1704.54	2871.9	3892.6	1.11139	9144.56	2286.14	1020.7	2188.05	3217.07	1167.35	2196.37	1029.01	10818.6	1803.09	Cold	0.14	0.86
Nursery	29	Female	Normal	170	Sample 2	0.00988998	0.893175	0.7388	-0.583344	74.8301	113.375	578.674	1943.87	3015.76	4165.31	1.32214	9703.61	2425.9	1149.55	2221.44	3586.63	1071.89	2437.08	1365.2	11831.8	1971.96	Cold	0.09	0.91
Nursery	29	Female	Normal	170	Sample 3	0.0120379	0.638005	0.885864	-0.68631	77.3258	230.099	677.846	1639.16	2909.5	3968.69	1.57217	9195.19	2298.8	1059.18	2329.53	3290.84	1270.34	2231.66	961.313	11142.9	1857.14	Cold	0.14	0.86
Nursery	30	Female	Normal	174	Sample 1	0.00674356	0.945896	0.416962	-0.378571	72.8903	429.395	621.295	1652.44	2939.15	3949.79	0.795532	9162.68	2290.67	1010.64	2297.36	3328.5	1286.72	2317.86	1031.14	11272.2	1878.7	Cold	0.14	0.86
Nursery	30	Female	Normal	174	Sample 2	0.0153676	1.21615	0.728577	-0.707947	75.262	409.086	495.655	1700.78	2901.47	3984.07	1.43652	9081.97	2270.49	1082.61	2283.3	3488.42	1200.69	2405.81	1205.12	11665.9	1944.32	Cold	0.15	0.85
Nursery	30	Female	Normal	174	Sample 3	0.00970212	0.847528	0.506561	-0.426392	74.9721	273.151	557.113	1719.19	2981.72	4048.75	0.932953	9306.77	2326.69	1067.03	2329.57	3491.64	1262.54	2424.61	1162.07	11737.5	1956.24	Cold	0.13	0.87
Nursery	33	Female	Normal	178	Sample 1	0.00340222	0.63195	0.65741	-1	71.7974	174.335	610.395	1919.34	2954.75	4022.54	1.65741	9507.02	2376.75	1067.79	2103.2	3412.15	1035.41	2344.35	1308.94	11271.8	1878.64	Cold	0.11	0.89
Nursery	33	Female	Normal	178	Sample 2	0.00726018	0.78068	0.75412	-0.990082	74.0978	412.859	679.887	1896.89	2969.88	4139.58	1.7442	9686.23	2421.56	1169.7	2242.69	3459.69	1072.98	2289.99	1217	11452.1	1908.68	Cold	0.09	0.91
Nursery	33	Female	Normal	178	Sample 3	0.00570894	0.669161	0.479187	-0.42981	73.8297	182.607	659.857	1769.41	2872.71	4091.89	0.908997	9393.87	2348.47	1219.17	2322.47	3432.03	1103.3	2212.86	1109.56	11399.4	1899.9	Cold	0.12	0.88
Nursery	33	Female	Normal	180	Sample 1	0.0022084	0.702676	0.449097	-0.397552	69.4686	113.617	627.133	1739.93	2979.27	4012.22	0.846649	9358.55	2339.64	1032.95	2272.28	3385.08	1239.33	2352.13	1112.8	11394.6	1899.1	Cold	0.12	0.88
Nursery	33	Female	Normal	180	Sample 2	0.00854463	0.766599	0.663788	-0.749542	74.9457	109.515	622.757	1833.59	3055.22	4159.08	1.41333	9670.65	2417.66	1103.86	2325.49	3536.32	1221.63	2432.46	1210.83	11830.6	1971.77	Cold	0.1	0.9
Nursery	33	Female	Normal	180	Sample 3	0.00459141	0.766599	0.462646	-0.414154	72.2346	445.883	570.789	1611.83	2895.15	4005.71	0.876801	9083.47	2270.87	1110.56	2393.88	3434.92	1283.32	2324.36	1041.04	11588.1	1931.35	Hunger	0.15	0.85
Nursery	36	Female	Normal	184	Sample 1	0.0408908	1.71821	0.999969	-0.751465	77.9374	197.368	597.28	1565.16	3017.13	4038.32	1.75143	9217.89	2304.47	1021.19	2473.16	3441.04	1451.97	2419.85	967.881	11775.1	1962.52	Hunger	0.14	0.86
Nursery	36	Female	Normal	184	Sample 2	0.0292284	0.617483	0.999969	-0.827545	81.3612	173.616	508.806	1946.49	3074.99	4175.61	1.82751	9705.89	2426.47	1100.62	2229.12	3666.8	1128.5	2566.18	1437.68	12128.9	2021.48	Cold	0.09	0.91
Nursery	36	Female	Normal	184	Sample 3	0.0382987	0.56381	0.999969	-1	82.9923	243.353	504.484	1559.66	2998.05	4074.97	1.99997	9137.16	2284.29	1076.93	2515.32	3570.49	1438.39	2493.56	1055.17	12149.9	2024.98	Hunger	0.15	0.85
Nursery	37	Female	Normal	186	Sample 1	0.0115787	0.517506	0.887878	-0.637695	78.1976	101.967	564.548	1459.15	2802.15	3992.24	1.52557	8818.09	2204.52	1190.1	2533.09	3427.7	1343	2237.6	894.603	11626.1	1937.68	Hunger	0.17	0.83
Nursery	37	Female	Normal	186	Sample 2	0.00656435	0.369637	0.766357	-0.488037	77.5444	143.878	496.539	1574.77	2948.69	4136.91	1.25439	9156.92	2289.23	1188.23	2562.14	3640.38	1373.91	2452.15	1078.24	12295	2049.17	Hunger	0.14	0.86
Nursery	37	Female	Normal	186	Sample 3	0.00341119	0.36966	0.537659	-0.384216	74.6785	112.734	532.61	2203.82	3017.81	4304.75	0.921875	10059	2514.75	1286.94	2100.94	3772.14	813.994	2485.2	1671.21	12130.4	2021.74	Hunger	0.06	0.94
Nursery	2	Female	Thirst	201	Sample 1	0.0115849	0.580522	0.88092	-1	77.5524	385.655	622.462	1547.33	2954.6	4033.68	1.88092	9158.07	2289.52	1079.08	2486.35	3411.22	1407.27	2332.14	924.867	11640.9	1940.16	Hunger	0.14	0.86
Nursery	2	Female	Thirst	201	Sample 2	0.00993564	0.739637	0.872803	-0.672668	75.7278	308.988	566.261	1657.28	3001.57	4042.71	1.54547	9267.82	2316.96	1041.14	2385.44	3476.45	1344.3	2435.31	1091.01	11773.7	1962.28	Cold	0.13	0.87
Nursery	2	Female	Thirst	201	Sample 3	0.00492501	0.675737	0.650513	-0.778748	73.1017	138.328	646.735	1795.63	3044.33	4082.19	1.42926	9568.89	2392.22	1037.86	2286.56	3435.46	1248.7	2397.59	1148.89	11555.1	1925.84	Cold	0.1	0.9
Nursery	3	Female	Thirst	202	Sample 1	0.0173826	0.500658	0.999969	-1	80.1598	157.482	526.464	1555.32	2975.89	3838.7	1.99997	8896.36	2224.09	862.811	2283.38	3312.23	1420.57	2449.42	1028.85	11357.3	1892.88	Hunger	0.17	0.83
Nursery	3	Female	Thirst	202	Sample 2	0.00724864	0.458957	0.747345	-0.686188	76.6106	490.512	583.52	1778.53	3063.58	4231.7	1.43353	9657.33	2414.33	1168.12	2453.17	3648.18	1285.04	2480.06	1195.01	12229.6	2038.26	Cold	0.1	0.9
Nursery	3	Female	Thirst	202	Sample 3	0.0168547	1.08478	0.597717	-0.52652	76.2202	264.064	596.793	1562.52	2886	3939.62	1.12424	8984.93	2246.23	1053.62	2377.1	3342.83	1323.48	2289.21	965.725	11352	1891.99	Hunger	0.16	0.84
Nursery	6	Female	Thirst	205	Sample 1	0.0130662	0.644671	0.686218	-0.565826	77.6121	111.836	566.652	1514.1	2816.1	3855.5	1.25204	8752.36	2188.09	1039.4	2341.4	3288.85	1302	2249.45	947.451	11168.6	1861.43	Hunger	0.18	0.82
Nursery	6	Female	Thirst	205	Sample 2	0.0369783	0.722812	0.999969	-1	81.5897	140.716	608.245	1657.42	2738.33	3906.79	1.99997	8910.79	2227.7	1168.46	2249.37	3298.55	1080.91	2130.09	1049.18	10976.6	1829.43	Cold	0.17	0.83
Nursery	6	Female	Thirst	205	Sample 3	0.0348484	0.625125	0.999969	-1	82.0391	132.115	524.089	1629	3079.96	4053.94	1.99997	9286.99	2321.75	973.972	2424.94	3529.85	1450.97	2555.88	1104.91	12040.5	2006.75	Cold	0.13	0.87
Nursery	8	Female	Thirst	207	Sample 1	0.00386509	0.578662	0.471191	-0.441345	72.8118	226.071	560.684	1736.64	2958.13	3836.81	0.912537	9092.27	2273.07	878.678	2100.17	3276.13	1221.49	2397.45	1175.96	11049.9	1841.64	Cold	0.15	0.85
Nursery	8	Female	Thirst	207	Sample 2	0.0100328	0.623197	0.708557	-0.778259	76.6203	322.4	638.671	1633.24	3076.99	4125.7	1.48682	9474.6	2368.65	1048.71	2492.46	3487.03	1443.75	2438.32	994.568	11904.8	1984.14	Cold	0.11	0.89
Nursery	8	Female	Thirst	207	Sample 3	0.0168499	0.623197	0.830933	-0.819946	78.7826	292.189	551.672	1409.34	2946.22	3928.46	1.65088	8835.7	2208.92	982.24	2519.13	3376.79	1536.89	2394.55	857.665	11667.3	1944.54	Hunger	0.17	0.83
Nursery	10	Female	Thirst	209	Sample 1	0.0214567	1.04921	0.798065	-0.575775	77.4198	149.711	567.62	1483.6	2690.67	3912.22	1.37384	8654.1	2163.53	1221.55	2428.62	3344.6	1207.07	2123.05	915.979	11240.9	1873.48	Hunger	0.19	0.81
Nursery	10	Female	Thirst	209	Sample 2	0.015765	0.672585	0.678497	-0.425598	78.1798	294.964	631.096	1514.24	2833.6	3899.01	1.1041	8877.94	2219.49	1065.41	2384.77	3267.91	1319.36	2202.51	883.142	11123.1	1853.85	Hunger	0.17	0.83
Nursery	10	Female	Thirst	209	Sample 3	0.0712671	0.833991	0.999969	-1	83.7099	409.582	483.872	1290.72	2796.93	3948.62	1.99997	8520.14	2130.03	1151.69	2657.9	3464.75	1506.21	2313.06	806.844	11900.5	1983.41	Hunger	0.2	0.8
Nursery	14	Female	Thirst	214	Sample 1	0.0136089	0.50288	0.73233	-0.701782	79.0041	80.6745	504.442	1614.35	2749.02	3868.72	1.43411	8736.53	2184.13	1119.7	2254.37	3364.28	1134.68	2244.58	1109.9	11227.5	1871.25	Cold	0.18	0.82
Nursery	14	Female	Thirst	214	Sample 2	0.0231389	0.610612	0.999969	-1	80.2948	286.511	623.825	1642	2645.93	3641.75	1.99997	8553.51	2138.38	995.816	1999.74	3017.92	1003.93	2022.11	1018.18	10057.7	1676.28	Cold	0.2	0.8
Nursery	14	Female	Thirst	214	Sample 3	0.0125929	0.682472	0.889496	-0.997681	77.1948	84.3921	616.351	1612.39	2759.2	3661.22	1.88718	8649.16	2162.29	902.018	2048.83	3044.87	1146.81	2142.85	996.037	10281.4	1713.57	Cold	0.19	0.81
Nursery	15	Female	Thirst	215	Sample 1	0.00747792	0.528934	0.698669	-0.627838	76.1732	134.983	545.516	1560.3	2980.46	3976.89	1.32651	9063.16	2265.79	996.427	2416.59	3431.37	1420.16	2434.94	1014.78	11714.3	1952.38	Hunger	0.15	0.85
Nursery	15	Female	Thirst	215	Sample 2	0.0137746	0.413991	0.851288	-1	80.0517	231.766	559.36	1505.3	3019.45	4222.42	1.85129	9306.53	2326.63	1202.97	2717.12	3663.06	1514.15	2460.09	945.941	12503.3	2083.89	Hunger	0.13	0.87
Nursery	15	Female	Thirst	215	Sample 3	0.00248695	0.390975	0.36731	-0.367188	72.7969	121.543	548.785	1466.2	2932.46	4070.64	0.734497	9018.08	2254.52	1138.18	2604.44	3521.85	1466.26	2383.67	917.412	12031.8	2005.3	Hunger	0.16	0.84
Nursery	17	Female	Thirst	217	Sample 1	0.00461084	0.651134	0.705505	-0.481964	72.9867	291.355	558.287	1619.04	2896.62	3910.79	1.18747	8984.74	2246.18	1014.18	2291.75	3352.51	1277.58	2338.33	1060.75	11335.1	1889.18	Cold	0.16	0.84
Nursery	17	Female	Thirst	217	Sample 2	0.00608731	0.769501	0.54892	-0.511932	73.3946	161.27	640.492	1588.17	2943.98	4058.49	1.06085	9231.13	2307.78	1114.5	2470.32	3417.99	1355.81	2303.49	947.678	11609.8	1934.97	Hunger	0.14	0.86
Nursery	17	Female	Thirst	217	Sample 3	0.00676916	0.710317	0.507935	-0.559845	74.287	163.888	667.7	1762.12	2885.95	4061.45	1.06778	9377.21	2344.3	1175.5	2299.33	3393.75	1123.83	2218.25	1094.42	11305.1	1884.18	Cold	0.12	0.88
Nursery	18	Female	Thirst	218	Sample 1	0.00324641	0.509388	0.387268	-0.499939	72.7632	323.579	669.456	1673.67	2937.93	4028.87	0.887207	9309.92	2327.48	1090.95	2355.2	3359.42	1264.26	2268.47	1004.21	11342.5	1890.42	Hunger	0.13	0.87
Nursery	18	Female	Thirst	218	Sample 2	0.00265406	0.391859	0.417999	-0.357269	73.2509	392.156	697.003	1556.34	2850.55	3936.82	0.775269	9040.72	2260.18	1086.27	2380.49	3239.82	1294.22	2153.55	859.333	11013.7	1835.61	Hunger	0.15	0.85
Nursery	18	Female	Thirst	218	Sample 3	0.00316353	0.548594	0.516357	-0.620453	72.2555	351.05	594.013	1840.52	3026.49	4015.26	1.13681	9476.29	2369.07	988.779	2174.74	3421.25	1185.96	2432.47	1246.51	11449.7	1908.29	Cold	0.11	0.89
Nursery	19	Female	Thirst	219	Sample 1	0.00443732	0.666032	0.604706	-0.598969	72.7474	452.431	631.828	1656.31	2857.85	3918.02	1.20367	9064.01	2266	1060.17	2261.71	3286.19	1201.54	2226.02	1024.49	11060.1	1843.35	Cold	0.15	0.85
Nursery	19	Female	Thirst	219	Sample 2	0.0134265	0.385601	0.973694	-0.994873	80.3232	443.647	553.656	2092.54	2915.78	4148.53	1.96857	9710.5	2427.63	1232.75	2055.98	3594.87	823.232	2362.12	1538.89	11607.8	1934.64	Hunger	0.09	0.91
Nursery	19	Female	Thirst	219	Sample 3	0.00850685	0.455714	0.680084	-0.954926	77.5353	103.943	612.735	1531.83	2912.95	4002.46	1.63501	9059.97	2264.99	1089.51	2470.63	3389.72	1381.11	2300.21	919.098	11550.3	1925.05	Hunger	0.15	0.85
Nursery	21	Female	Thirst	222	Sample 1	0.0129017	0.705805	0.999969	-0.8815	77.0516	176.428	621.71	1696.95	2896.4	4020.96	1.88147	9236.02	2309	1124.56	2324	3399.25	1199.44	2274.69	1075.24	11397.2	1899.53	Cold	0.14	0.86
Nursery	21	Female	Thirst	222	Sample 2	0.00598863	0.898277	0.769897	-0.813538	72.6008	211.186	680.394	1893.32	3009.31	4142.1	1.58344	9725.12	2431.28	1132.79	2248.78	3461.7	1115.99	2328.92	1212.93	11501.1	1916.85	Cold	0.09	0.91
Nursery	21	Female	Thirst	222	Sample 3	0.0038714	0.641678	0.560577	-0.327728	72.2044	178.059	613.83	1584.73	2800.42	3862.83	0.888306	8861.81	2215.45	1062.4	2278.1	3249	1215.7	2186.59	970.896	10962.7	1827.11	Hunger	0.17	0.83
Nursery	23	Female	Thirst	224	Sample 1	0.00590886	0.54517	0.428162	-0.504028	74.9491	107.772	568.624	1586.19	2831.39	3994.56	0.93219	8980.76	2245.19	1163.17	2408.37	3425.94	1245.2	2262.77	1017.56	11523	1920.5	Hunger	0.16	0.84
Nursery	23	Female	Thirst	224	Sample 2	0.0126837	0.54517	0.657623	-0.854462	78.2776	89.0193	641	1464.34	2814.45	4059.85	1.51208	8979.64	2244.91	1245.4	2595.51	3418.85	1350.11	2173.45	823.34	11606.7	1934.44	Hunger	0.16	0.84
Nursery	23	Female	Thirst	224	Sample 3	0.00705693	0.54517	0.485626	-0.438751	75.74	90.895	636.657	1453.36	2906.57	4091.43	0.924377	9088.02	2272.01	1184.86	2638.07	3454.77	1453.21	2269.91	816.707	11817.5	1969.59	Hunger	0.15	0.85
Nursery	25	Female	Thirst	226	Sample 1	0.00655534	0.530567	0.532227	-0.643555	75.6233	112.247	603.313	1954.8	3107.99	4178.94	1.17578	9845.04	2461.26	1070.95	2224.14	3575.63	1153.19	2504.68	1351.48	11880.1	1980.01	Cold	0.08	0.92
Nursery	25	Female	Thirst	226	Sample 2	0.0078015	0.578753	0.636505	-0.525604	75.8869	414.388	570.228	1848.05	3062.33	4027.72	1.16211	9508.34	2377.08	965.388	2179.67	3457.49	1214.28	2492.1	1277.83	11586.8	1931.13	Cold	0.11	0.89
Nursery	25	Female	Thirst	226	Sample 3	0.0204522	0.38585	0.999969	-1	82.1701	106.289	731.627	1972.34	3091.75	4258.07	1.99997	10053.8	2513.45	1166.32	2285.73	3526.45	1119.41	2360.13	1240.72	11698.7	1949.79	Cold	0.06	0.94
Nursery	26	Female	Thirst	227	Sample 1	0.00586878	0.307937	0.671814	-0.564972	78.1193	206.97	543.014	1708.25	2984.47	3807.21	1.23679	9042.95	2260.74	822.747	2098.97	3264.2	1276.22	2441.45	1165.23	11068.8	1844.8	Cold	0.15	0.85
Nursery	26	Female	Thirst	227	Sample 2	0.00383022	0.346417	0.492584	-0.400513	75.5091	175.869	545.856	1540.09	2931.22	4132.24	0.893097	9149.4	2287.35	1201.03	2592.16	3586.39	1391.13	2385.36	994.23	12150.3	2025.05	Hunger	0.14	0.86
Nursery	26	Female	Thirst	227	Sample 3	0.00479159	0.50034	0.538239	-0.380371	74.5729	83.8358	530.169	1506.27	2928.6	4008.39	0.91861	8973.43	2243.36	1079.8	2502.13	3478.22	1422.33	2398.43	976.096	11857	1976.17	Hunger	0.16	0.84
Nursery	28	Female	Thirst	229	Sample 1	0.0123533	0.664172	0.696381	-0.845734	77.1951	159.856	750.348	1667.62	3023.82	4048.45	1.54211	9490.24	2372.56	1024.62	2380.82	3298.1	1356.2	2273.47	917.276	11250.5	1875.08	Cold	0.11	0.89
Nursery	28	Female	Thirst	229	Sample 2	0.0105282	0.442812	0.999969	-1	78.5979	91.1806	846.227	1871.01	3062.88	4158.45	1.99997	9938.56	2484.64	1095.56	2287.44	3312.22	1191.88	2216.66	1024.78	11128.5	1854.76	Cold	0.07	0.93
Nursery	28	Female	Thirst	229	Sample 3	0.00876335	0.774853	0.734467	-0.849701	74.9903	84.758	754.996	1809.56	3089.61	4139.57	1.58417	9793.74	2448.43	1049.96	2330.01	3384.58	1280.05	2334.61	1054.56	11433.8	1905.63	Cold	0.08	0.92
Nursery	29	Female	Thirst	230	Sample 1	0.00402955	0.541723	0.544189	-0.505402	73.3799	363.264	552.555	1623.14	2857.78	3875.65	1.04959	8909.13	2227.28	1017.88	2252.51	3323.1	1234.64	2305.22	1070.58	11203.9	1867.32	Cold	0.17	0.83
Nursery	29	Female	Thirst	230	Sample 2	0.0104885	0.666735	0.702362	-0.504913	76.4962	196.61	563.466	1776.84	2889.69	4123.79	1.20728	9353.79	2338.45	1234.1	2346.95	3560.33	1112.85	2326.22	1213.38	11793.8	1965.64	Cold	0.12	0.88
Nursery	29	Female	Thirst	230	Sample 3	0.00945278	0.70839	0.66095	-0.538757	75.737	322.582	632.406	1650.17	3003.46	4044.48	1.19971	9330.52	2332.63	1041.02	2394.31	3412.08	1353.29	2371.06	1017.77	11589.5	1931.59	Cold	0.13	0.87
Nursery	30	Female	Thirst	232	Sample 1	0.00652147	0.565329	0.402527	-0.378815	75.2753	337.991	550.24	1607.72	2760.39	3925.49	0.781342	8843.85	2210.96	1165.1	2317.77	3375.25	1152.67	2210.15	1057.48	11278.4	1879.74	Hunger	0.17	0.83
Nursery	30	Female	Thirst	232	Sample 2	0.00178872	0.344762	0.387634	-0.334198	72.1317	340.185	522.69	1708.13	3148.93	4172.16	0.721832	9551.9	2387.97	1023.23	2464.03	3649.47	1440.8	2626.24	1185.44	12389.2	2064.87	Cold	0.11	0.89
Nursery	30	Female	Thirst	232	Sample 3	0.00148364	0.413673	0.241028	-0.260315	70.4307	290.824	536.249	1645.16	2915.38	4257.91	0.501343	9354.7	2338.67	1342.54	2612.76	3721.66	1270.22	2379.13	1108.91	12435.2	2072.54	Hunger	0.12	0.88
Nursery	33	Female	Thirst	237	Sample 1	0.00327006	0.545692	0.430359	-0.304871	72.3701	290.897	547.322	1534.75	2907.77	3864.27	0.735229	8854.12	2213.53	956.499	2329.52	3316.95	1373.02	2360.45	987.427	11323.9	1887.31	Hunger	0.17	0.83
Nursery	33	Female	Thirst	237	Sample 2	0.0129558	0.712517	0.835907	-0.766724	77.0879	128.996	596.088	1497.94	2892.69	3874.51	1.60263	8861.23	2215.31	981.829	2376.57	3278.43	1394.74	2296.6	901.854	11230	1871.67	Hunger	0.17	0.83
Nursery	33	Female	Thirst	237	Sample 3	0.0125668	0.842063	0.64682	-0.617798	76.1379	175.616	589.731	1628.7	2951.99	4000.48	1.26462	9170.9	2292.73	1048.49	2371.77	3410.75	1323.29	2362.26	1038.97	11555.5	1925.92	Cold	0.14	0.86
Nursery	36	Female	Thirst	241	Sample 1	0.0245923	0.619388	0.932556	-0.82785	80.5287	197.238	572.421	1686.8	2915.25	4035.75	1.76041	9210.22	2302.55	1120.49	2348.95	3463.33	1228.45	2342.83	1114.38	11618.4	1936.41	Cold	0.14	0.86
Nursery	36	Female	Thirst	241	Sample 2	0.0320303	0.527619	0.999969	-1	82.5195	99.2591	606.136	1348.18	2703.25	3715	1.99997	8372.56	2093.14	1011.75	2366.82	3108.86	1355.07	2097.11	742.041	10681.7	1780.28	Hunger	0.22	0.78
Nursery	36	Female	Thirst	241	Sample 3	0.0203299	0.894671	0.806763	-0.797394	77.9707	437.978	688.113	1987.6	2827.06	3970.23	1.60416	9473.01	2368.25	1143.16	1982.63	3282.12	839.466	2138.95	1299.49	10685.8	1780.97	Hunger	0.11	0.89
Nursery	37	Female	Thirst	242	Sample 1	0.0119886	0.897506	0.892303	-0.843506	77.6698	93.582	664.493	1710.37	2961.78	4099.87	1.73581	9436.51	2359.13	1138.09	2389.5	3435.38	1251.41	2297.29	1045.88	11557.5	1926.26	Cold	0.12	0.88
Nursery	37	Female	Thirst	242	Sample 2	0.00682668	0.344036	0.685303	-0.976227	78.0558	168.655	526.388	1647.83	2862.02	4098.34	1.66153	9134.58	2283.64	1236.32	2450.52	3571.95	1214.2	2335.63	1121.44	11930.1	1988.34	Cold	0.15	0.85
Nursery	37	Female	Thirst	242	Sample 3	0.0160106	0.441202	0.843292	-0.763	80.4199	230.754	529.88	1664.69	2880.68	4071.93	1.60629	9147.19	2286.8	1191.25	2407.24	3542.05	1215.99	2350.8	1134.81	11842.2	1973.69	Cold	0.14	0.86
Nursery	1	Male	Pain	109	Sample 1	1.19541	2.05655	0.999969	-1	91.7302	381.465	1269.18	2373.48	3430.4	4336.2	1.99997	11409.3	2852.31	905.795	1962.72	3067.02	1056.93	2161.23	1104.3	10258	1709.66	Pain	0.93	0.07
Nursery	1	Male	Pain	109	Sample 2	0.522856	1.40955	0.999969	-1	89.8317	333.236	1235.55	2135.57	3087.92	4143.25	1.99997	10602.3	2650.57	1055.32	2007.67	2907.7	952.351	1852.38	900.026	9675.45	1612.58	Hunger	0.01	0.99
Nursery	1	Male	Pain	109	Sample 3	0.827714	2.05655	0.999969	-1	90.1786	345.089	1211.38	2085.42	3110.63	4179.14	1.99997	10586.6	2646.64	1068.51	2093.72	2967.76	1025.21	1899.25	874.043	9928.5	1654.75	Cold	0.01	0.99
Nursery	5	Male	Pain	116	Sample 1	0.683971	1.4956	0.999969	-1	90.7351	355.106	1272.93	2324.04	3283.24	4211.2	1.99997	11091.4	2772.85	927.966	1887.16	2938.27	959.192	2010.31	1051.11	9774.01	1629	Pain	0.96	0.04
Nursery	5	Male	Pain	116	Sample 2	1.17	2.05646	0.999969	-1	91.6074	483.895	1176.4	2348.52	3283.14	4192.54	1.99997	11000.6	2750.15	909.394	1844.01	3016.14	934.62	2106.74	1172.13	9983.04	1663.84	Pain	0.97	0.03
Nursery	5	Male	Pain	116	Sample 3	1.33484	2.19889	0.999969	-1	91.8461	465.444	1224.44	2363.26	3320.35	4252.96	1.99997	11161	2790.25	932.616	1889.7	3028.52	957.087	2095.9	1138.82	10042.6	1673.77	Pain	0.96	0.04
Nursery	7	Male	Pain	122	Sample 1	0.535718	1.20596	0.999969	-1	90.7163	458.255	1096.7	2052.79	3328.4	4006.17	1.99997	10484	2621.01	677.773	1953.38	2909.47	1275.61	2231.7	956.093	10004	1667.34	Cold	0.02	0.98
Nursery	7	Male	Pain	122	Sample 2	0.911548	1.40621	0.999969	-1	92.2035	358.734	1193.32	2290.96	3511.37	4230.81	1.99997	11226.5	2806.62	719.445	1939.85	3037.49	1220.4	2318.04	1097.64	10332.9	1722.15	Pain	0.95	0.05
Nursery	7	Male	Pain	122	Sample 3	0.629644	1.13193	0.999969	-1	91.6968	301.234	1201.49	2261.26	3412.85	4133.47	1.99997	11009.1	2752.27	720.617	1872.21	2931.98	1151.6	2211.36	1059.77	9947.54	1657.92	Pain	0.97	0.03
Nursery	9	Male	Pain	126	Sample 1	0.248691	0.49424	0.999969	-1	91.2133	425.93	1325.54	2521.07	3097.29	4052.09	1.99997	10996	2749	954.8	1531.03	2726.55	576.227	1771.75	1195.53	8755.89	1459.31	Pain	0.97	0.03
Nursery	9	Male	Pain	126	Sample 2	1.00667	1.61751	0.999969	-1	92.0787	427.478	1195.29	2322.63	3071.07	4111.85	1.99997	10700.8	2675.21	1040.78	1789.22	2916.56	748.437	1875.78	1127.34	9498.11	1583.02	Pain	1	0
Nursery	9	Male	Pain	126	Sample 3	0.977597	1.5007	0.999969	-1	92.3331	409.356	1200.3	2314.58	3172.78	4026.16	1.99997	10713.8	2678.46	853.38	1711.58	2825.86	858.201	1972.48	1114.28	9335.77	1555.96	Pain	1	0
Nursery	11	Male	Pain	136	Sample 1	1.18941	2.24245	0.999969	-1	91.2269	394.689	1174.73	2294.82	3185.57	4061.18	1.99997	10716.3	2679.08	875.614	1766.37	2886.45	890.753	2010.84	1120.08	9550.1	1591.68	Pain	1	0
Nursery	11	Male	Pain	136	Sample 2	1.19218	2.35662	0.999969	-1	91.11	392.608	1175.85	2156.71	3093.19	3997.17	1.99997	10422.9	2605.73	903.981	1840.46	2821.32	936.479	1917.34	980.857	9400.43	1566.74	Hunger	0.02	0.98
Nursery	11	Male	Pain	136	Sample 3	1.06939	2.23206	0.999969	-1	90.8884	383.96	1147.75	2117.69	3026.08	3995.84	1.99997	10287.4	2571.84	969.761	1878.16	2848.09	908.395	1878.33	969.939	9452.68	1575.45	Hunger	0.04	0.96
Nursery	12	Male	Pain	131	Sample 1	0.4836	1.18553	0.999969	-1	90.3242	409.754	1150.34	2179.72	3068.98	4104.34	1.99997	10503.4	2625.84	1035.36	1924.61	2954	889.257	1918.64	1029.38	9751.25	1625.21	Hunger	0.02	0.98
Nursery	12	Male	Pain	131	Sample 2	0.608122	1.33866	0.999969	-1	90.7432	322.658	1108.74	2152.89	3051.3	3923.19	1.99997	10236.1	2559.03	871.893	1770.3	2814.45	898.411	1942.56	1044.14	9341.76	1556.96	Hunger	0.04	0.96
Nursery	12	Male	Pain	131	Sample 3	0.717119	1.49177	0.999969	-1	90.9917	300.954	1122.02	2198.17	3123.97	3997.78	1.99997	10441.9	2610.49	873.808	1799.61	2875.76	925.803	2001.95	1076.14	9553.07	1592.18	Hunger	0.02	0.98
Nursery	13	Male	Pain	138	Sample 1	0.750554	1.2734	0.999969	-1	91.7332	359.295	1150.21	2274.77	3393.22	4175.76	1.99997	10994	2748.49	782.539	1900.99	3025.54	1118.45	2243.01	1124.56	10195.1	1699.18	Pain	0.97	0.03
Nursery	13	Male	Pain	138	Sample 2	1.03398	1.75018	0.999969	-1	91.7802	324.565	1113.16	2190.47	3339.93	4146.47	1.99997	10790	2697.51	806.542	1956.01	3033.31	1149.46	2226.77	1077.31	10249.4	1708.23	Pain	0.99	0.01
Nursery	13	Male	Pain	138	Sample 3	0.971943	1.64923	0.999969	-1	91.7476	363.382	1072.56	2113.94	3370.29	4137.38	1.99997	10694.2	2673.54	767.096	2023.44	3064.82	1256.34	2297.73	1041.38	10450.8	1741.8	Pain	1	0
Nursery	16	Male	Pain	142	Sample 2	0.416547	0.76907	0.999969	-1	91.5848	397.388	1161.77	2371.22	3367.85	4218.27	1.99997	11119.1	2779.78	850.421	1847.05	3056.51	996.629	2206.09	1209.46	10166.1	1694.36	Pain	0.96	0.04
Nursery	16	Male	Pain	144	Sample 1	0.511334	1.2673	0.999969	-1	90.2808	104.992	991.165	2052.13	3210.36	4150.6	1.99997	10404.3	2601.06	940.235	2098.47	3159.43	1158.23	2219.2	1060.97	10636.5	1772.76	Cold	0.03	0.97
Nursery	16	Male	Pain	144	Sample 2	0.831149	1.40408	0.999969	-1	91.7846	441.508	1269.26	2369.09	3426.39	4372.88	1.99997	11437.6	2859.41	946.489	2003.79	3103.63	1057.3	2157.14	1099.83	10368.2	1728.03	Pain	0.93	0.07
Nursery	16	Male	Pain	144	Sample 3	0.715545	1.39687	0.999969	-1	91.2336	433.398	1241.22	2279.22	3342.6	4271.61	1.99997	11134.7	2783.66	929.014	1992.39	3030.39	1063.37	2101.38	1038	10154.5	1692.42	Pain	0.96	0.04
Nursery	20	Male	Pain	152	Sample 1	0.39848	0.96898	0.999969	-1	90.1636	281.445	1044.46	1971.65	3367.31	4105.71	1.99997	10489.1	2622.29	738.399	2134.06	3061.26	1395.66	2322.86	927.194	10579.4	1763.24	Cold	0.02	0.98
Nursery	20	Male	Pain	152	Sample 2	0.258051	0.950794	0.999969	-1	88.6159	414.811	913.724	1893.43	3278.48	4081.63	1.99997	10167.3	2541.81	803.148	2188.2	3167.9	1385.05	2364.76	979.703	10888.8	1814.79	Cold	0.05	0.95
Nursery	20	Male	Pain	152	Sample 3	0.665928	1.3056	0.999969	-1	91.2527	300.868	1104.75	2096.32	3162.45	4224.23	1.99997	10587.8	2646.94	1061.78	2127.91	3119.48	1066.13	2057.7	991.57	10424.6	1737.43	Cold	0.01	0.99
Nursery	22	Male	Pain	156	Sample 1	0.640936	1.35168	0.999969	-1	90.852	365.722	1229.79	2181.28	3099.2	4106.01	1.99997	10616.3	2654.07	1006.82	1924.73	2876.22	917.914	1869.4	951.49	9546.58	1591.1	Hunger	0.01	0.99
Nursery	22	Male	Pain	156	Sample 2	0.837707	1.28385	0.999969	-1	92.3216	457.283	1146.2	2285.04	3249.49	4119.44	1.99997	10800.2	2700.04	869.957	1834.4	2973.25	964.444	2103.29	1138.84	9884.18	1647.36	Pain	0.99	0.01
Nursery	22	Male	Pain	156	Sample 3	0.767107	1.26295	0.999969	-1	92.0665	430.427	1203.4	2259.54	3316.39	4184.4	1.99997	10963.7	2740.93	868.018	1924.86	2981	1056.84	2112.99	1056.14	9999.86	1666.64	Pain	0.97	0.03
Nursery	24	Male	Pain	160	Sample 1	0.512328	1.26329	0.999969	-1	90.2788	253.392	1112.22	2039.26	3087.86	4089.44	1.99997	10328.8	2582.2	1001.57	2050.17	2977.21	1048.6	1975.64	927.041	9980.24	1663.37	Cold	0.03	0.97
Nursery	24	Male	Pain	160	Sample 2	0.500858	1.49952	0.999969	-1	89.4322	380.562	946.623	1777.09	2883.86	4079.46	1.99997	9687.04	2421.76	1195.6	2302.37	3132.84	1106.77	1937.24	830.467	10505.3	1750.88	Cold	0.09	0.91
Nursery	24	Male	Pain	160	Sample 3	0.709058	1.40195	0.999969	-1	91.0731	403.371	993.266	1864.55	2902.59	3854.18	1.99997	9614.59	2403.65	951.59	1989.63	2860.91	1038.04	1909.32	871.288	9620.78	1603.46	Cold	0.1	0.9
Nursery	31	Male	Pain	173	Sample 1	0.631308	1.30383	0.999969	-1	91.0522	245.759	1207.73	2208.88	3148.98	4170.77	1.99997	10736.4	2684.09	1021.79	1961.88	2963.04	940.099	1941.25	1001.15	9829.22	1638.2	Pain	1	0
Nursery	31	Male	Pain	173	Sample 2	0.36461	1.17433	0.999969	-1	89.1524	292.162	1005.12	1817.26	2888.95	4206.11	1.99997	9917.43	2479.36	1317.16	2388.85	3200.99	1071.69	1883.83	812.137	10674.7	1779.11	Cold	0.07	0.93
Nursery	31	Male	Pain	173	Sample 3	0.293958	1.16095	0.999969	-1	88.2429	262.419	919.608	1790.35	2799.4	4104.41	1.99997	9613.77	2403.44	1305	2314.06	3184.8	1009.05	1879.8	870.742	10563.4	1760.57	Cold	0.1	0.9
Nursery	32	Male	Pain	177	Sample 1	0.179072	1.49202	0.999969	-1	85.0169	363.274	976.163	1886.82	2937.93	4088.26	1.99997	9889.17	2472.29	1150.33	2201.44	3112.09	1051.11	1961.76	910.656	10387.4	1731.23	Cold	0.07	0.93
Nursery	32	Male	Pain	177	Sample 2	0.479791	1.80723	0.999969	-1	88.4067	338.683	1123.72	1942.9	3261.14	3973.25	1.99997	10301	2575.25	712.114	2030.35	2849.53	1318.24	2137.42	819.177	9866.84	1644.47	Cold	0.04	0.96
Nursery	32	Male	Pain	177	Sample 3	0.833529	2.33961	0.999969	-1	89.6044	363.432	1160.71	2053	3132.46	4092.8	1.99997	10439	2609.74	960.34	2039.8	2932.09	1079.46	1971.75	892.294	9875.74	1645.96	Cold	0.02	0.98
Nursery	34	Male	Pain	191	Sample 1	0.41647	0.826077	0.999969	-1	91.3935	191.161	1308.5	2308.98	3365.36	4293.59	1.99997	11276.4	2819.11	928.229	1984.61	2985.09	1056.38	2056.86	1000.48	10011.7	1668.61	Pain	0.94	0.06
Nursery	34	Male	Pain	191	Sample 2	0.577549	1.06771	0.999969	-1	91.4963	343.567	1172.37	2249.94	3313.91	4205.88	1.99997	10942.1	2735.52	891.968	1955.94	3033.51	1063.97	2141.54	1077.57	10164.5	1694.08	Pain	0.98	0.02
Nursery	34	Male	Pain	191	Sample 3	0.336895	0.656327	0.999969	-1	91.2617		1119.47	2088.68	3057.5	3983.14	1.99997	10248.8	2562.19	925.636	1894.46	2863.67	968.825	1938.03	969.209	9559.84	1593.31	Cold	0.04	0.96
Nursery	35	Male	Pain	183	Sample 1	0.523242	0.994104	0.999969	-1	91.4333	392.099	1139.56	2289.05	3242.31	3982.13	1.99997	10653.1	2663.26	739.826	1693.08	2842.57	953.255	2102.75	1149.49	9480.98	1580.16	Hunger	0	1
Nursery	35	Male	Pain	183	Sample 2	0.66762	1.20054	0.999969	-1	91.6493	391.588	1128.67	2195.06	3302.14	4025.72	1.99997	10651.6	2662.9	723.582	1830.66	2897.05	1107.08	2173.47	1066.39	9798.22	1633.04	Cold	0	1
Nursery	35	Male	Pain	183	Sample 3	0.467056	0.88322	0.999969	-1	91.5986	352.81	1161.11	2238.77	3359.51	4077.32	1.99997	10836.7	2709.18	717.811	1838.56	2916.22	1120.74	2198.41	1077.66	9869.4	1644.9	Pain	0.99	0.01
Nursery	38	Male	Pain	189	Sample 1	0.336383	0.580726	0.999969	-1	92.1222	417.019	1134.67	2253.66	3129.58	4052.28	1.99997	10570.2	2642.55	922.701	1798.62	2917.61	875.918	1994.91	1118.99	9628.74	1604.79	Hunger	0.01	0.99
Nursery	38	Male	Pain	189	Sample 2	0.497204	0.789456	0.999969	-1	92.3377		1175.46	2283.71	3129.79	4025.67	1.99997	10614.6	2653.66	895.88	1741.96	2850.21	846.075	1954.33	1108.26	9396.71	1566.12	Hunger	0.01	0.99
Nursery	38	Male	Pain	189	Sample 3	0.573029	1.02855	0.999969	-1	91.6779	430.454	1229.55	2258.81	3178.38	4096.73	1.99997	10763.5	2690.87	918.357	1837.92	2867.18	919.563	1948.83	1029.26	9521.11	1586.85	Pain	0.99	0.01
Nursery	39	Male	Pain	197	Sample 1	0.6595	1.05778	0.999969	-1	92.2355	486.873	1190.83	2455.75	3281.15	4152.59	1.99997	11080.3	2770.08	871.439	1696.85	2961.76	825.406	2090.32	1264.92	9710.69	1618.45	Pain	0.96	0.04
Nursery	39	Male	Pain	197	Sample 2	0.812787	1.15469	0.999969	-1	92.7315	472.012	1255.23	2517.24	3301.22	4314.74	1.99997	11388.4	2847.11	1013.52	1797.5	3059.51	783.986	2046	1262.01	9962.53	1660.42	Pain	0.93	0.07
Nursery	39	Male	Pain	197	Sample 3	0.554529	0.842857	0.999969	-1	92.2982	472.533	990.878	2416.96	3242.12	4307.2	1.99997	10957.2	2739.29	1065.08	1890.25	3316.32	825.166	2251.24	1426.08	10774.1	1795.69	Pain	0.97	0.03
Nursery	40	Male	Pain	199	Sample 1	0.370953	0.731995	0.999969	-1	91.4076	311.479	1364.04	2363.47	3365.12	4293.32	1.99997	11385.9	2846.49	928.197	1929.84	2929.28	1001.64	2001.08	999.435	9789.48	1631.58	Pain	0.93	0.07
Nursery	40	Male	Pain	199	Sample 2	0.330828	0.60415	0.999969	-1	91.8122		1320.94	2388.85	3214.69	4241.24	1.99997	11165.7	2791.43	1026.55	1852.38	2920.29	825.831	1893.74	1067.91	9586.71	1597.78	Pain	0.96	0.04
Nursery	40	Male	Pain	199	Sample 3	0.315614	0.542426	0.999969	-1	92.1944	439.429	1251.25	2306.55	3361.51	4247.39	1.99997	11166.7	2791.67	885.881	1940.83	2996.14	1054.95	2110.26	1055.31	10043.4	1673.9	Pain	0.96	0.04
Nursery	4	Male	Hunger	58	Sample 1	0.00074198	1.15306	0.122223	-0.1315	62.3475	371.048	546.489	1655.9	2959.66	4001.51	0.253723	9163.56	2290.89	1041.84	2345.6	3455.02	1303.76	2413.17	1109.41	11668.8	1944.8	Hunger	0.14	0.86
Nursery	4	Male	Hunger	58	Sample 2	0.00115359	1.36181	0.189056	-0.21286	63.505	319.262	519.053	1632.9	2971.85	4099.97	0.401917	9223.77	2305.94	1128.12	2467.07	3580.91	1338.95	2452.8	1113.84	12081.7	2013.62	Cold	0.14	0.86
Nursery	4	Male	Hunger	58	Sample 3	0.00157013	1.18285	0.341888	-0.323151	65.4847	261.845	556.777	1836.57	3078.3	4167.82	0.665039	9639.47	2409.87	1089.51	2331.24	3611.04	1241.73	2521.53	1279.79	12074.8	2012.47	Cold	0.1	0.9
Nursery	5	Male	Hunger	59	Sample 1	0.00395434	2.43942	0.308167	-0.248322	66.2125	144.257	570.242	1735.13	2990.11	3959.2	0.556488	9254.67	2313.67	969.089	2224.07	3388.95	1254.98	2419.87	1164.88	11421.8	1903.64	Cold	0.13	0.87
Nursery	5	Male	Hunger	59	Sample 2	0.00687175	2.32717	0.322144	-0.334106	68.8269	159.599	574.961	1624.26	2982.45	3988.63	0.65625	9170.3	2292.57	1006.19	2364.38	3413.67	1358.19	2407.49	1049.3	11599.2	1933.2	Hunger	0.14	0.86
Nursery	5	Male	Hunger	59	Sample 3	0.0064575	3.28492	0.336945	-0.39679	67.0276	250.329	583.778	1783.68	2926.33	4007.23	0.733734	9301.02	2325.25	1080.89	2223.55	3423.45	1142.66	2342.56	1199.9	11413	1902.17	Cold	0.13	0.87
Nursery	7	Male	Hunger	61	Sample 1	0.00502826	1.5446	0.315063	-0.275879	69.3409	367.393	529.762	1586.52	2910.38	3957.15	0.590942	8983.82	2245.96	1046.77	2370.63	3427.39	1323.86	2380.62	1056.76	11606	1934.34	Hunger	0.16	0.84
Nursery	7	Male	Hunger	61	Sample 2	0.00289547	1.35848	0.301819	-0.366364	67.5172	236.966	696.237	1929.25	3039.66	4154.99	0.668182	9820.14	2455.03	1115.34	2225.75	3458.76	1110.41	2343.42	1233.01	11486.7	1914.45	Hunger	0.08	0.92
Nursery	7	Male	Hunger	61	Sample 3	0.00428922	1.25542	0.272797	-0.226837	69.5954	326.034	506.446	1592.16	2883.48	3947.35	0.499634	8929.43	2232.36	1063.87	2355.19	3440.9	1291.32	2377.03	1085.71	11614	1935.67	Hunger	0.16	0.84
Nursery	9	Male	Hunger	64	Sample 1	0.00260608	1.12017	0.299622	-0.357178	67.9438	299.308	605.216	1704.27	3094.49	4048.68	0.656799	9452.65	2363.16	954.194	2344.41	3443.46	1390.22	2489.27	1099.05	11720.6	1953.44	Hunger	0.12	0.88
Nursery	9	Male	Hunger	64	Sample 2	0.00186945	1.00935	0.332703	-0.264435	67.0047	283.461	544.932	1623.8	3053.97	4034.42	0.597137	9257.12	2314.28	980.447	2410.61	3489.48	1430.17	2509.04	1078.87	11898.6	1983.1	Hunger	0.13	0.87
Nursery	9	Male	Hunger	64	Sample 3	0.00390689	1.21292	0.31015	-0.263123	69.3339	166.663	525.672	1533.64	3104.34	4037.3	0.573273	9200.95	2300.24	932.958	2503.66	3511.63	1570.7	2578.67	1007.97	12105.6	2017.6	Hunger	0.14	0.86
Nursery	11	Male	Hunger	66	Sample 1	0.00565632	0.720479	0.332764	-0.376648	73.4367	190.529	556.774	1448.14	2976.29	3957.69	0.709412	8938.89	2234.72	981.4	2509.56	3400.92	1528.16	2419.52	891.362	11730.9	1955.15	Hunger	0.16	0.84
Nursery	11	Male	Hunger	66	Sample 2	0.0268658	0.986896	0.743256	-0.754822	78.6962	151.566	587.185	1546.25	2816.13	3945.1	1.49808	8894.66	2223.66	1128.97	2398.85	3357.91	1269.87	2228.94	959.065	11343.6	1890.6	Hunger	0.17	0.83
Nursery	11	Male	Hunger	66	Sample 3	0.0192642	1.32662	0.559296	-0.562958	75.8626	141.834	494.613	1464.69	2924.73	3954.01	1.12225	8838.05	2209.51	1029.28	2489.32	3459.4	1460.04	2430.12	970.08	11838.2	1973.04	Hunger	0.17	0.83
Nursery	11	Male	Hunger	92	Sample 1	0.000188573	0.698	0.132294	-0.0820312	58.7772	136.073	651.765	1788.23	3109.58	4223.38	0.214325	9772.96	2443.24	1113.8	2435.14	3571.61	1321.34	2457.81	1136.47	12036.2	2006.03	Hunger	0.09	0.91
Nursery	11	Male	Hunger	92	Sample 2	0.00165348	0.62225	0.279114	-0.207123	68.8032	135.067	509.105	1553.63	3158.68	4042.31	0.486237	9263.73	2315.93	883.631	2488.69	3533.21	1605.06	2649.58	1044.52	12204.7	2034.11	Hunger	0.13	0.87
Nursery	12	Male	Hunger	68	Sample 1	0.00223018	0.24775	0.385498	-0.594635	75.1017	89.4095	639.732	1544	3131.76	3997.46	0.980133	9312.95	2328.24	865.702	2453.46	3357.73	1587.76	2492.03	904.267	11660.9	1943.49	Normal	0.13	0.87
Nursery	12	Male	Hunger	68	Sample 2	0.00716076	0.230708	0.906128	-1	80.7574	97.6722	668.701	2022.18	3303.05	4187.98	1.90613	10181.9	2545.48	884.931	2165.8	3519.28	1280.87	2634.35	1353.48	11838.7	1973.12	Normal	0.05	0.95
Nursery	12	Male	Hunger	68	Sample 3	0.011119	0.5195	0.927612	-1	77.8748	141.746	605.783	1876.09	3237.48	4253.36	1.92761	9972.71	2493.18	1015.88	2377.26	3647.57	1361.39	2631.69	1270.31	12304.1	2050.68	Cold	0.07	0.93
Nursery	13	Male	Hunger	69	Sample 1	0.0128597	0.761917	0.904144	-0.93338	76.7243	175.11	552.033	1494.79	3028.52	4038.05	1.83752	9113.4	2278.35	1009.53	2543.26	3486.02	1533.73	2476.49	942.757	11991.8	1998.63	Hunger	0.15	0.85
Nursery	13	Male	Hunger	69	Sample 2	0.00597489	0.498667	0.688995	-0.656189	75.5014	87.5624	570.792	1339.18	3061.95	3919.29	1.34518	8891.21	2222.8	857.343	2580.11	3348.5	1722.76	2491.15	768.391	11768.3	1961.38	Hunger	0.17	0.83
Nursery	13	Male	Hunger	69	Sample 3	0.0105817	0.503729	0.882599	-0.749176	77.8849	124.466	549.832	1536.48	3123.85	4024.28	1.63177	9234.43	2308.61	900.433	2487.8	3474.45	1587.37	2574.01	986.645	12010.7	2001.79	Hunger	0.14	0.86
Nursery	16	Male	Hunger	74	Sample 1	0.00206812	0.360438	0.454193	-0.344208	72.4446	131.309	571.3	1416.5	2958.56	3919.7	0.798401	8866.06	2216.51	961.133	2503.19	3348.4	1542.06	2387.26	845.201	11587.2	1931.21	Hunger	0.17	0.83
Nursery	16	Male	Hunger	74	Sample 2	0.00241051	0.264583	0.447083	-0.479523	75.1816	471.052	535.314	1456.45	3116.6	3946.85	0.926605	9055.22	2263.8	830.251	2490.4	3411.54	1660.15	2581.28	921.138	11894.8	1982.46	Normal	0.15	0.85
Nursery	16	Male	Hunger	74	Sample 3	0.000500208	0.250229	0.2276	-0.198334	68.4688	461.845	541.55	1482.79	3203.48	3778.27	0.425934	9006.09	2251.52	574.785	2295.47	3236.72	1720.69	2661.93	941.243	11430.8	1905.14	Normal	0.16	0.84
Nursery	20	Male	Hunger	79	Sample 1	0.000995127	0.816583	0.355347	-0.5	65.2699	80.0896	636.554	1804.21	3173.32	4123.83	0.855347	9737.91	2434.48	950.516	2319.62	3487.28	1369.11	2536.76	1167.65	11830.9	1971.82	Cold	0.09	0.91
Nursery	20	Male	Hunger	79	Sample 2	0.00220391	0.916875	0.376801	-0.676025	68.1992	126.079	598.506	1813.19	3220.09	4083.49	1.05283	9715.27	2428.82	863.4	2270.3	3484.98	1406.9	2621.58	1214.68	11861.8	1976.97	Cold	0.09	0.91
Nursery	20	Male	Hunger	79	Sample 3	0.00414748	1.4641	0.426849	-0.653381	68.7334	101.891	655.518	1912.9	3085.23	4086.47	1.08023	9740.12	2435.03	1001.24	2173.57	3430.95	1172.33	2429.71	1257.38	11465.2	1910.87	Cold	0.09	0.91
Nursery	22	Male	Hunger	82	Sample 1	0.0082389	1.1034	0.458954	-0.542145	73.0234	106.248	546.137	1388.43	3012.73	3953.53	1.0011	8900.82	2225.21	940.799	2565.1	3407.39	1624.31	2466.59	842.289	11846.5	1974.41	Hunger	0.17	0.83
Nursery	22	Male	Hunger	82	Sample 2	0.00631326	1.02588	0.532288	-0.509399	72.197	84.2932	614.157	1524.43	2760.06	3872.66	1.04169	8771.3	2192.83	1112.59	2348.23	3258.5	1235.64	2145.91	910.268	11011.1	1835.19	Hunger	0.18	0.82
Nursery	22	Male	Hunger	82	Sample 3	0.00727383	0.754521	0.506439	-0.536469	74.3193	84.5097	625.069	1519	2902.6	3972.58	1.04291	9019.25	2254.81	1069.98	2453.59	3347.51	1383.6	2277.53	893.928	11426.1	1904.36	Hunger	0.16	0.84
Nursery	24	Male	Hunger	83	Sample 1	0.000722933	0.831167	0.188568	-0.244049	63.7975	107.271	840.057	2098.71	3058.47	4342.28	0.432617	10339.5	2584.88	1283.8	2243.57	3502.22	959.764	2218.42	1258.65	11466.4	1911.07	Hunger	0.03	0.97
Nursery	24	Male	Hunger	83	Sample 2	0.00463816	1.0694	0.329376	-0.433502	70.6764	174.683	527.093	2033.04	3095.75	4213.18	0.762878	9869.06	2467.26	1117.43	2180.14	3686.08	1062.71	2568.66	1505.95	12121	2020.16	Hunger	0.08	0.92
Nursery	24	Male	Hunger	83	Sample 3	0.0105218	1.05352	0.796906	-1	74.3277	160.971	562.199	1813.31	2977.53	4122.04	1.79691	9475.08	2368.77	1144.52	2308.73	3559.84	1164.22	2415.33	1251.11	11843.7	1973.96	Cold	0.11	0.89
Nursery	31	Male	Hunger	94	Sample 1	0.00175921	0.555104	0.228516	-0.270233	69.6135	99.5138	597.283	1551.18	3048.35	4049.93	0.498749	9246.74	2311.69	1001.57	2498.74	3452.64	1497.17	2451.07	953.9	11855.1	1975.85	Hunger	0.13	0.87
Nursery	31	Male	Hunger	94	Sample 2	0.00553227	0.901146	0.350433	-0.422638	72.2596	97.4412	580.499	1524.66	2842.82	3949.81	0.773071	8897.79	2224.45	1106.99	2425.15	3369.31	1318.15	2262.32	944.164	11426.1	1904.35	Hunger	0.17	0.83
Nursery	31	Male	Hunger	94	Sample 3	0.00224522	0.475333	0.280609	-0.271942	71.5265	146.542	486.265	1739.53	2816.71	4179.16	0.552551	9221.67	2305.42	1362.45	2439.63	3692.89	1077.18	2330.45	1253.27	12155.9	2025.98	Cold	0.14	0.86
Nursery	32	Male	Hunger	95	Sample 1	0.00402232	0.488104	0.416779	-0.461121	73.9411	145.829	544.363	1743.96	2930.61	4033.45	0.877899	9252.39	2313.1	1102.84	2289.49	3489.09	1186.65	2386.25	1199.6	11653.9	1942.32	Cold	0.13	0.87
Nursery	32	Male	Hunger	95	Sample 2	0.0020426	0.455479	0.252319	-0.296722	71.3505	84.6668	588.487	1978.31	2951.44	4191.31	0.549042	9709.55	2427.39	1239.87	2213	3602.82	973.133	2362.95	1389.82	11781.6	1963.6	Cold	0.09	0.91
Nursery	32	Male	Hunger	95	Sample 3	0.00544087	0.526583	0.400146	-0.437622	74.7491	159.242	514.736	1916.31	3043.37	4102.03	0.837769	9576.45	2394.11	1058.66	2185.72	3587.29	1127.06	2528.64	1401.58	11888.9	1981.49	Cold	0.1	0.9
Nursery	34	Male	Hunger	97	Sample 1	0.00263065	1.33208	0.279663	-0.496155	67.2139	238.692	590.781	1768.38	2952.3	4016.82	0.775818	9328.28	2332.07	1064.52	2248.43	3426.03	1183.91	2361.52	1177.6	11462	1910.34	Cold	0.13	0.87
Nursery	34	Male	Hunger	97	Sample 2	0.00245963	1.29919	0.215515	-0.218201	67.0159	84.1659	611.081	1701.15	2992.55	3982.94	0.433716	9287.71	2321.93	990.391	2281.79	3371.86	1291.4	2381.46	1090.07	11407	1901.16	Hunger	0.13	0.87
Nursery	34	Male	Hunger	97	Sample 3	0.00380467	0.953854	0.606171	-0.700836	70.3319	85.8866	714.801	1766.8	3079.41	4009.28	1.30701	9570.28	2392.57	929.871	2242.48	3294.48	1312.61	2364.6	1052	11196	1866.01	Cold	0.1	0.9
Nursery	35	Male	Hunger	98	Sample 1	0.00192711	0.869687	0.232056	-0.263885	67.8465	198.662	554.559	1661.38	2875.54	4031.29	0.495941	9122.76	2280.69	1155.75	2369.9	3476.73	1214.15	2320.98	1106.82	11644.3	1940.72	Hunger	0.15	0.85
Nursery	35	Male	Hunger	98	Sample 2	0.0056925	1.13196	0.372437	-0.482727	71.2937	82.4164	556.524	1664.18	2804.3	3958.69	0.855164	8983.7	2245.93	1154.39	2294.51	3402.17	1140.12	2247.78	1107.66	11346.6	1891.1	Cold	0.16	0.84
Nursery	35	Male	Hunger	98	Sample 3	0.00663947	0.835146	0.368439	-0.436005	73.3358	92.6836	551.622	1395.64	2853.17	4038.48	0.804443	8838.91	2209.73	1185.3	2642.84	3486.86	1457.54	2301.55	844.015	11918.1	1986.35	Hunger	0.17	0.83
Nursery	38	Male	Hunger	101	Sample 1	0.00665145	1.78004	0.877289	-1	69.9111	188.006	623.063	1686.73	2947.88	4049.08	1.87729	9306.75	2326.69	1101.2	2362.35	3426.02	1261.15	2324.82	1063.66	11539.2	1923.2	Cold	0.13	0.87
Nursery	38	Male	Hunger	101	Sample 2	0.00485729	1.52513	0.408173	-0.552582	69.2426	244.043	645.515	2072.94	3090.2	4296.86	0.960754	10105.5	2526.38	1206.66	2223.92	3651.34	1017.26	2444.68	1427.42	11971.3	1995.21	Cold	0.05	0.95
Nursery	38	Male	Hunger	101	Sample 3	0.0236464	1.75215	0.999969	-1	75.4675	165.843	693.219	1868.82	3009.75	3914.33	1.99997	9486.12	2371.53	904.588	2045.51	3221.11	1140.92	2316.53	1175.6	10804.3	1800.71	Cold	0.11	0.89
Nursery	39	Male	Hunger	105	Sample 1	0.00117383	1.12905	0.261566	-0.203644	64.4815	191.016	574.101	1631.68	2822.12	3948.62	0.46521	8976.52	2244.13	1126.51	2316.95	3374.52	1190.44	2248.02	1057.58	11314	1885.67	Hunger	0.16	0.84
Nursery	39	Male	Hunger	105	Sample 2	0.000427431	0.913991	0.117218	-0.130127	61.0648	336.221	737.785	1698.08	2976.32	4096	0.247345	9508.18	2377.04	1119.68	2397.92	3358.21	1278.24	2238.53	960.292	11352.9	1892.15	Hunger	0.11	0.89
Nursery	39	Male	Hunger	105	Sample 3	0.000298646	0.860227	0.105835	-0.119263	59.795	301.032	700.299	1670.7	2907.88	4034.96	0.225098	9313.84	2328.46	1127.08	2364.26	3334.66	1237.18	2207.58	970.401	11241.2	1873.53	Hunger	0.13	0.87
Nursery	40	Male	Hunger	104	Sample 1	0.00089645	0.838685	0.126678	-0.14386	64.6851	289.989	601.238	1579.49	2960.14	4009.63	0.270538	9150.5	2287.62	1049.49	2430.14	3408.39	1380.65	2358.9	978.251	11605.8	1934.31	Hunger	0.14	0.86
Nursery	40	Male	Hunger	104	Sample 2	0.00147159	1.86671	0.173676	-0.190399	63.1073	80.9114	629.808	1823.8	3069	4072.58	0.364075	9595.19	2398.8	1003.58	2248.78	3442.77	1245.2	2439.19	1193.99	11573.5	1928.92	Cold	0.1	0.9
Nursery	40	Male	Hunger	104	Sample 3	0.00254178	1.56914	0.305237	-0.315918	66.2855	87.884	660.909	1873.64	3085.54	4032.4	0.621155	9652.49	2413.12	946.866	2158.76	3371.49	1211.9	2424.63	1212.73	11326.4	1887.73	Cold	0.1	0.9
Nursery	1	Male	Cold	2	Sample 1	0.00309519	0.32229	0.514191	-0.41629	74.8549	0	591.452	1718.56	2784.66	4031.44	0.930481	9126.11	2281.53	1246.78	2312.88	3439.99	1066.1	2193.2	1127.11	11386.1	1897.68	Cold	0.15	0.85
Nursery	1	Male	Cold	2	Sample 2	0.00907077	0.393923	0.664734	-0.562378	78.4502	0	617.832	1699.99	2869.68	3938.48	1.22711	9125.99	2281.5	1068.8	2238.49	3320.65	1169.69	2251.85	1082.16	11131.6	1855.27	Cold	0.15	0.85
Nursery	1	Male	Cold	2	Sample 3	0.0288461	0.453583	0.942474	-0.834442	82.7677	84.0226	585.03	1532.86	2739.11	3929.54	1.77692	8786.54	2196.63	1190.43	2396.68	3344.51	1206.25	2154.08	947.827	11239.8	1873.3	Hunger	0.18	0.82
Nursery	4	Male	Cold	7	Sample 1	0.0813333	0.619796	0.999969	-1	85.7013	109.869	597.638	1402.64	2854.79	3994.4	1.99997	8849.46	2212.36	1139.61	2591.76	3396.76	1452.15	2257.15	805	11642.4	1940.4	Hunger	0.17	0.83
Nursery	4	Male	Cold	7	Sample 2	0.0156983	0.392154	0.743317	-0.635529	80.3268	114.753	497.489	1806.55	2966.05	4089.02	1.37885	9359.11	2339.78	1122.97	2282.47	3591.53	1159.5	2468.56	1309.06	11934.1	1989.01	Cold	0.12	0.88
Nursery	4	Male	Cold	7	Sample 3	0.0305702	0.943152	0.999969	-1	79.41	0	729.779	1759.75	3016.35	4089.22	1.99997	9595.1	2398.78	1072.87	2329.47	3359.44	1256.6	2286.57	1029.98	11334.9	1889.15	Cold	0.1	0.9
Nursery	4	Male	Cold	8	Sample 1	0.152621	1.87646	0.999969	-1	83.2762	196.124	640.137	1659.32	2830.16	3980.34	1.99997	9109.96	2277.49	1150.19	2321.02	3340.21	1170.83	2190.02	1019.19	11191.5	1865.24	Cold	0.15	0.85
Nursery	4	Male	Cold	8	Sample 2	0.0670888	0.714875	0.999969	-1	84.1624	174.037	632.784	1540.25	2920.49	3806.75	1.99997	8900.27	2225.07	886.253	2266.49	3173.96	1380.24	2287.71	907.468	10902.1	1817.02	Hunger	0.17	0.83
Nursery	5	Male	Cold	8	Sample 3	0.112531	0.839977	0.999969	-1	85.6923	210.284	621.193	1895.55	2928.27	4057.2	1.99997	9502.21	2375.55	1128.94	2161.66	3436.01	1032.72	2307.07	1274.35	11340.7	1890.12	Cold	0.11	0.89
Nursery	7	Male	Cold	10	Sample 1	0.00489424	0.598571	0.459442	-0.40979	73.6873	255.286	631.879	1630.12	2955.97	3956.65	0.869232	9174.62	2293.65	1000.67	2326.53	3324.77	1325.86	2324.09	998.236	11300.2	1883.36	Hunger	0.14	0.86
Nursery	7	Male	Cold	10	Sample 2	0.00441779	0.598594	0.432495	-0.441559	73.2385	457.748	629.465	1912.48	2851.27	4012.57	0.874054	9405.78	2351.44	1161.3	2100.09	3383.1	938.791	2221.8	1283.01	11088.1	1848.02	Hunger	0.12	0.88
Nursery	7	Male	Cold	10	Sample 3	0.00425115	0.513107	0.358429	-0.38327	73.8454	446.014	600.383	1624.09	2768.12	3960.17	0.741699	8952.76	2238.19	1192.05	2336.08	3359.79	1144.03	2167.74	1023.71	11223.4	1870.57	Cold	0.16	0.84
Nursery	9	Male	Cold	52	Sample 1	0.0245961	1.73451	0.709686	-0.762299	75.3438	179.928	610.505	1672.43	2991.02	4027.29	1.47198	9301.24	2325.31	1036.27	2354.85	3416.78	1318.59	2380.51	1061.93	11568.9	1928.15	Cold	0.13	0.87
Nursery	9	Male	Cold	52	Sample 2	0.0616949	0.953469	0.999969	-1	82.4547	160.08	611.577	1553.5	2935.89	4020.72	1.99997	9121.7	2280.42	1084.83	2467.22	3409.15	1382.39	2324.32	941.925	11609.8	1934.97	Hunger	0.15	0.85
Nursery	9	Male	Cold	52	Sample 3	0.0450973	1.08529	0.999969	-1	80.488	178.806	697.795	1631.84	2924.03	4140.95	1.99997	9394.62	2348.65	1216.92	2509.11	3443.16	1292.19	2226.23	934.049	11621.7	1936.94	Cold	0.12	0.88
Nursery	11	Male	Cold	16	Sample 1	0.0065282	0.456304	0.621765	-0.612366	76.3798	144.217	627.183	1432.33	2986.04	3986.65	1.23413	9032.21	2258.05	1000.61	2554.32	3359.47	1553.71	2358.86	805.152	11632.1	1938.69	Hunger	0.15	0.85
Nursery	11	Male	Cold	16	Sample 2	0.0138053	0.526485	0.723724	-1	78.8547	132.343	612.701	1434.48	2973.66	4069.38	1.72372	9090.22	2272.55	1095.72	2634.89	3456.68	1539.17	2360.96	821.782	11909.2	1984.87	Hunger	0.15	0.85
Nursery	11	Male	Cold	16	Sample 3	0.0244408	0.666893	0.838409	-1	80.1644	94.1837	589.896	1452.51	2852.3	3804.44	1.83841	8699.15	2174.79	952.136	2351.93	3214.54	1399.79	2262.41	862.616	11043.4	1840.57	Hunger	0.19	0.81
Nursery	12	Male	Cold	14	Sample 1	0.00279509	0.309002	0.676331	-0.629547	74.8841	83.1337	670.495	1631.17	3199	4268.41	1.30588	9769.08	2442.27	1069.41	2637.25	3597.92	1567.84	2528.51	960.671	12361.6	2060.27	Cold	0.09	0.91
Nursery	12	Male	Cold	14	Sample 2	0.0032745	0.27263	0.59552	-0.66333	76.2634	232.105	575.583	1512.31	2923.54	3807.97	1.25885	8819.4	2204.85	884.429	2295.66	3232.39	1411.23	2347.96	936.726	11108.4	1851.4	Normal	0.17	0.83
Nursery	12	Male	Cold	14	Sample 3	0.0241141	0.454354	0.999969	-1	82.0722	91.8534	599.761	1334.02	2975.19	3826.47	1.99997	8735.44	2183.86	851.286	2492.45	3226.71	1641.16	2375.42	734.261	11321.3	1886.88	Hunger	0.18	0.82
Nursery	13	Male	Cold	15	Sample 1	0.0155983	0.373605	0.999969	-1	81.1533	169.779	575.439	1480.95	3103.86	4043.37	1.99997	9203.62	2300.9	939.514	2562.42	3467.93	1622.9	2528.42	905.513	12026.7	2004.45	Hunger	0.14	0.86
Nursery	13	Male	Cold	15	Sample 2	0.0155182	0.334966	0.971161	-0.727417	81.8003	174.992	546.94	2222.15	3111.58	4318.08	1.69858	10198.7	2549.69	1206.5	2095.93	3771.14	889.43	2564.64	1675.21	12202.9	2033.81	Hunger	0.05	0.95
Nursery	13	Male	Cold	15	Sample 3	0.0368468	0.579705	0.995544	-0.916016	82.641	99.5654	584.559	1512.49	3015.48	3961	1.91156	9073.53	2268.38	945.523	2448.51	3376.44	1502.98	2430.92	927.935	11632.3	1938.72	Hunger	0.15	0.85
Nursery	16	Male	Cold	20	Sample 1	0.000662277	0.331701	0.217255	-0.214111	68.0863	145.884	545.69	1596.9	2894.46	3960.49	0.431366	8997.55	2249.39	1066.03	2363.6	3414.8	1297.57	2348.77	1051.21	11542	1923.66	Hunger	0.16	0.84
Nursery	16	Male	Cold	20	Sample 2	0.000366906	0.431179	0.192627	-0.449066	64.1379	100.918	670.401	1736.95	3193.79	4207.74	0.641693	9808.88	2452.22	1013.96	2470.79	3537.34	1456.83	2523.39	1066.55	12068.9	2011.48	Normal	0.08	0.92
Nursery	16	Male	Cold	20	Sample 3	0.000146757	0.248776	0.129822	-0.175415	63.2009	241.645	573.889	1564.89	3110.17	3742.95	0.305237	8991.9	2247.97	632.781	2178.06	3169.06	1545.28	2536.28	991.001	11052.5	1842.08	Normal	0.16	0.84
Nursery	20	Male	Cold	24	Sample 1	0.0113411	1.31937	0.778931	-0.966156	73.5894	176.983	573.696	1879.42	3067.46	4100.68	1.74509	9621.26	2405.31	1033.22	2221.25	3526.98	1188.04	2493.77	1305.73	11769	1961.5	Cold	0.1	0.9
Nursery	20	Male	Cold	24	Sample 2	0.0054975	0.507483	0.496521	-0.949615	75.0447	172.793	607.596	1582.87	3005.7	3924.52	1.44614	9120.69	2280.17	918.822	2341.65	3316.92	1422.82	2398.1	975.277	11373.6	1895.6	Hunger	0.15	0.85
Nursery	20	Male	Cold	24	Sample 3	0.0134873	0.439841	0.823914	-1	79.6069	186.645	544.253	1391.83	3071.84	4028.02	1.82391	9035.94	2258.98	956.176	2636.19	3483.76	1680.01	2527.59	847.577	12131.3	2021.88	Hunger	0.15	0.85
Nursery	22	Male	Cold	26	Sample 1	0.0134192	1.12147	0.522797	-0.616821	75.0496	94.6909	650.4	1737.34	3088.94	4000.33	1.13962	9477.01	2369.25	911.385	2262.98	3349.93	1351.6	2438.54	1086.94	11401.4	1900.23	Cold	0.11	0.89
Nursery	22	Male	Cold	26	Sample 2	0.057546	1.75016	0.999969	-1	79.3378	115.378	604.427	1667.82	2976.51	3982.01	1.99997	9230.76	2307.69	1005.49	2314.19	3377.58	1308.7	2372.08	1063.39	11441.4	1906.91	Cold	0.14	0.86
Nursery	22	Male	Cold	26	Sample 3	0.0521834	1.27435	0.999969	-1	80.3777	162.389	587.845	1605.89	3073.83	3975.27	1.99997	9242.83	2310.71	901.447	2369.39	3387.43	1467.94	2485.98	1018.04	11630.2	1938.37	Hunger	0.14	0.86
Nursery	24	Male	Cold	28	Sample 1	0.0108842	2.058	0.470978	-0.585968	71.3287	90.1791	620.093	1692.35	2953.18	4033.83	1.05695	9299.45	2324.86	1080.66	2341.48	3413.74	1260.82	2333.08	1072.26	11502	1917.01	Cold	0.13	0.87
Nursery	24	Male	Cold	28	Sample 2	0.0402942	2.058	0.962524	-0.749298	77.0761	121.735	612.519	1677.72	2887.11	3974.73	1.71182	9152.08	2288.02	1087.61	2297.01	3362.21	1209.39	2274.59	1065.2	11296	1882.67	Cold	0.14	0.86
Nursery	24	Male	Cold	28	Sample 3	0.085075	1.94571	0.999969	-1	80.562	146.873	593.736	1726.26	2984.69	4074.49	1.99997	9379.18	2344.79	1089.81	2348.24	3480.76	1258.43	2390.95	1132.52	11700.7	1950.12	Cold	0.12	0.88
Nursery	27	Male	Cold	31	Sample 1	0.00372409	0.580295	0.453064	-0.580261	72.5995	138.863	538.497	1708.25	2971.61	4026.98	1.03333	9245.33	2311.33	1055.37	2318.73	3488.48	1263.36	2433.11	1169.75	11728.8	1954.8	Cold	0.13	0.87
Nursery	27	Male	Cold	31	Sample 2	0.00491655	0.468005	0.834808	-0.802185	74.9754	126.523	576.386	1666.49	2979.05	3860.44	1.63699	9082.37	2270.59	881.391	2193.95	3284.05	1312.56	2402.66	1090.11	11164.7	1860.79	Cold	0.15	0.85
Nursery	27	Male	Cold	31	Sample 3	0.00492736	0.368141	0.710693	-0.886902	76.2429	87.6672	652.371	1690.53	3038.44	3975.79	1.5976	9357.13	2339.28	937.35	2285.25	3323.41	1347.9	2386.06	1038.16	11318.1	1886.36	Cold	0.12	0.88
Nursery	31	Male	Cold	37	Sample 1	0.00191302	0.559478	0.3302	-0.415192	69.9097	415.734	557.306	1862.38	3003.73	4085.77	0.745392	9509.18	2377.3	1082.04	2223.39	3528.46	1141.35	2446.42	1305.07	11726.7	1954.46	Cold	0.11	0.89
Nursery	31	Male	Cold	37	Sample 2	0.00613274	0.822676	0.759003	-1	73.1067	287.259	548.976	1873.34	2979.65	4057.14	1.759	9459.1	2364.77	1077.49	2183.8	3508.16	1106.31	2430.67	1324.36	11630.8	1938.46	Cold	0.11	0.89
Nursery	31	Male	Cold	37	Sample 3	0.00342627	0.756833	0.569153	-0.683533	70.9921	354.992	548.288	1797.63	2910.97	3956.72	1.25269	9213.61	2303.4	1045.76	2159.09	3408.44	1113.34	2362.68	1249.34	11338.6	1889.77	Cold	0.14	0.86
Nursery	32	Male	Cold	38	Sample 1	0.0960747	2.64045	0.999969	-1	79.722	128.947	650.939	1626.83	2904.43	4000.21	1.99997	9182.4	2295.6	1095.78	2373.38	3349.27	1277.6	2253.49	975.888	11325.4	1887.57	Cold	0.14	0.86
Nursery	32	Male	Cold	38	Sample 2	0.346541	2.91361	0.999969	-1	84.8298	156.871	633.133	1676.94	2902.02	4064.58	1.99997	9276.68	2319.17	1162.56	2387.64	3431.45	1225.08	2268.89	1043.81	11519.4	1919.91	Cold	0.13	0.87
Nursery	32	Male	Cold	38	Sample 3	0.0851022	2.91354	0.999969	-1	78.7479	122.012	570.696	1808.11	3001.06	4135.51	1.99997	9515.37	2378.84	1134.45	2327.4	3564.81	1192.94	2430.36	1237.42	11887.4	1981.23	Cold	0.11	0.89
Nursery	32	Male	Cold	54	Sample 1	0.0016698	1.08399	0.327728	-0.286926	66.1861	104.684	616.778	1752.87	2977.14	3993.66	0.614655	9340.45	2335.11	1016.53	2240.79	3376.88	1224.26	2360.36	1136.1	11354.9	1892.49	Cold	0.13	0.87
Nursery	32	Male	Cold	54	Sample 2	0.000842994	1.02839	0.255188	-0.147308	63.4486	198.637	612.2	1753.25	2998.44	4006.77	0.402496	9370.67	2342.67	1008.33	2253.52	3394.57	1245.19	2386.24	1141.05	11428.9	1904.82	Cold	0.12	0.88
Nursery	32	Male	Cold	54	Sample 3	0.00244721	1.63981	0.281189	-0.279022	65.6606	327.844	612.217	1654.39	2923.96	4018.79	0.560211	9209.36	2302.34	1094.83	2364.4	3406.58	1269.57	2311.74	1042.17	11489.3	1914.88	Hunger	0.14	0.86
Nursery	34	Male	Cold	40	Sample 1	0.0742974	1.29712	0.999969	-0.999786	81.299	101.901	595.936	1846.58	2971.19	4103.68	1.99976	9517.4	2379.35	1132.49	2257.1	3507.75	1124.61	2375.26	1250.65	11647.9	1941.31	Cold	0.11	0.89
Nursery	34	Male	Cold	40	Sample 2	0.0588249	1.4795	0.999969	-0.999786	80.2118	98.144	637.684	1746.88	2906.19	4038.46	1.99976	9329.21	2332.3	1132.27	2291.58	3400.78	1159.31	2268.5	1109.19	11361.6	1893.61	Cold	0.13	0.87
Nursery	34	Male	Cold	40	Sample 3	0.0473237	1.03356	0.999969	-0.999786	80.9466	97.7185	605.997	1787.87	2868.25	4052.31	1.99976	9314.42	2328.6	1184.07	2264.45	3446.31	1080.38	2262.25	1181.87	11419.3	1903.22	Cold	0.13	0.87
Nursery	35	Male	Cold	41	Sample 1	0.00807488	1.28193	0.474487	-0.466461	72.1634	163.789	550.13	1814.29	3005.45	4099.88	0.940948	9469.75	2367.44	1094.44	2285.6	3549.75	1191.16	2455.32	1264.16	11840.4	1973.4	Cold	0.11	0.89
Nursery	35	Male	Cold	41	Sample 2	0.0346373	1.15374	0.849243	-0.800049	79.0348	167.867	493.247	1661.15	2923.44	4025.58	1.64929	9103.41	2275.85	1102.14	2364.43	3532.33	1262.29	2430.19	1167.9	11859.3	1976.55	Cold	0.15	0.85
Nursery	35	Male	Cold	41	Sample 3	0.0399174	1.17504	0.624359	-0.806213	79.5752	90.6635	543.734	1725.27	2943.8	3984.7	1.43057	9197.51	2299.38	1040.9	2259.44	3440.97	1218.54	2400.07	1181.53	11541.5	1923.58	Cold	0.14	0.86
Nursery	38	Male	Cold	44	Sample 1	0.0199156	1.78458	0.735138	-0.807312	74.6331	177.308	563.848	2027.74	3041.88	4109.18	1.54245	9742.65	2435.66	1067.3	2081.44	3545.33	1014.14	2478.03	1463.89	11650.1	1941.69	Cold	0.09	0.91
Nursery	38	Male	Cold	44	Sample 2	0.0402971	0.823673	0.999969	-0.999786	81.2901	116.874	540.071	2109.66	3034.26	3977.56	1.99976	9661.56	2415.39	943.3	1867.9	3437.49	924.599	2494.19	1569.59	11237.1	1872.85	Hunger	0.1	0.9
Nursery	38	Male	Cold	44	Sample 3	0.0106362	0.886021	0.667328	-0.687347	75.1162	172.08	548.266	1869.06	3002.43	4091.58	1.35468	9511.33	2377.83	1089.15	2222.52	3543.31	1133.37	2454.16	1320.79	11763.3	1960.55	Cold	0.11	0.89
Nursery	39	Male	Cold	53	Sample 1	0.0748875	0.927687	0.999969	-1	83.4572	89.1379	561.985	1670.13	2846.42	3975.48	1.99997	9054.01	2263.5	1129.06	2305.35	3413.5	1176.3	2284.44	1108.14	11416.8	1902.8	Cold	0.15	0.85
Nursery	39	Male	Cold	53	Sample 2	0.0689879	0.854943	0.999969	-1	83.3989	138.129	544.964	1803.29	2852.41	3928.25	1.99997	9128.92	2282.23	1075.84	2124.96	3383.29	1049.12	2307.45	1258.33	11199	1866.5	Cold	0.15	0.85
Nursery	39	Male	Cold	53	Sample 3	0.0448954	1.01862	0.999969	-1	80.7094	98.2353	540.549	1700.74	2897.41	3986.74	1.99997	9125.44	2281.36	1089.33	2286	3446.2	1196.67	2356.86	1160.19	11535.3	1922.54	Cold	0.15	0.85
Nursery	40	Male	Cold	49	Sample 1	0.0514866	0.81458	0.999969	-1	82.4202	131.848	545.97	1669.28	3070.83	4074.41	1.99997	9360.49	2340.12	1003.59	2405.13	3528.44	1401.55	2524.86	1123.31	11986.9	1997.81	Cold	0.12	0.88
Nursery	40	Male	Cold	49	Sample 2	0.0767289	0.762018	0.999969	-1	84.4845	101.365	617.147	1647.14	3018.3	4022.34	1.99997	9304.93	2326.23	1004.03	2375.2	3405.19	1371.16	2401.16	1029.99	11586.7	1931.12	Cold	0.13	0.87
Nursery	40	Male	Cold	49	Sample 3	0.0627005	0.788292	0.999969	-1	83.458	142.27	585.457	1864.39	3069.42	4108.13	1.99997	9627.4	2406.85	1038.71	2243.75	3522.68	1205.04	2483.97	1278.93	11773.1	1962.18	Cold	0.1	0.9
Nursery	1	Male	Normal	108	Sample 1	0.0474885	1.58905	0.939819	-0.903809	78.9518	244.342	604.207	1781.35	3057.66	4061.61	1.84363	9504.82	2376.21	1003.95	2280.26	3457.4	1276.31	2453.45	1177.14	11648.5	1941.42	Cold	0.11	0.89
Nursery	1	Male	Normal	108	Sample 2	0.0739	1.61961	0.999969	-1	80.79	241.616	611.664	1665.13	2987.6	4113.96	1.99997	9378.35	2344.59	1126.35	2448.82	3502.29	1322.47	2375.94	1053.47	11829.3	1971.56	Cold	0.12	0.88
Nursery	1	Male	Normal	108	Sample 3	0.0829533	1.55848	0.999969	-1	81.4521	236.887	612.746	1710.14	2915.14	4105.32	1.99997	9343.35	2335.84	1190.17	2395.18	3492.57	1205	2302.4	1097.39	11682.7	1947.12	Cold	0.13	0.87
Nursery	4	Male	Normal	117	Sample 1	0.00711686	0.462313	0.447845	-0.4711	76.5849	198.15	499.783	1609.84	2927.21	3963.24	0.918945	9000.07	2250.02	1036.02	2353.39	3463.45	1317.37	2427.43	1110.06	11707.7	1951.29	Hunger	0.16	0.84
Nursery	4	Male	Normal	117	Sample 2	0.0192853	0.966667	0.600159	-0.6633	77.3312	213.386	525.232	2015.91	3030.79	4035	1.26346	9606.93	2401.73	1004.21	2019.09	3509.77	1014.88	2505.55	1490.68	11544.2	1924.03	Cold	0.1	0.9
Nursery	4	Male	Normal	117	Sample 3	0.00757447	0.462336	0.592133	-0.657684	76.8855	393.219	521.053	1503.6	2845.26	3882.91	1.24982	8752.82	2188.21	1037.65	2379.31	3361.86	1341.67	2324.21	982.542	11427.2	1904.54	Hunger	0.18	0.82
Nursery	5	Male	Normal	115	Sample 1	0.0214299	1.10082	0.999969	-1	77.175	148.394	674.455	1878.05	3003.86	4102.97	1.99997	9659.34	2414.84	1099.11	2224.92	3428.52	1125.81	2329.41	1203.6	11411.4	1901.89	Cold	0.1	0.9
Nursery	5	Male	Normal	115	Sample 2	0.0279962	1.14571	0.765106	-0.655914	78.1587	254.184	614.33	1715.68	3020.28	4059.16	1.42102	9409.46	2352.37	1038.88	2343.48	3444.83	1304.6	2405.95	1101.35	11639.1	1939.85	Cold	0.12	0.88
Nursery	5	Male	Normal	115	Sample 3	0.0499833	1.28054	0.94986	-1	80.1543	98.634	630.645	1888.77	3067.11	4120.91	1.94986	9707.43	2426.86	1053.8	2232.13	3490.26	1178.33	2436.46	1258.13	11649.1	1941.52	Cold	0.09	0.91
Nursery	7	Male	Normal	121	Sample 1	0.00183723	0.396054	0.367767	-0.320312	71.4849	431.294	633.721	1767.33	3027.94	4248.45	0.68808	9677.44	2419.36	1220.51	2481.11	3614.73	1260.61	2394.22	1133.61	12104.8	2017.46	Cold	0.09	0.91
Nursery	7	Male	Normal	121	Sample 2	0.00315708	0.711111	0.420044	-0.386261	70.8972	447.634	627.599	1670.3	2830.59	4035.46	0.806305	9163.95	2290.99	1204.87	2365.17	3407.86	1160.3	2202.99	1042.7	11383.9	1897.31	Cold	0.14	0.86
Nursery	7	Male	Normal	121	Sample 3	0.0240166	0.711111	0.921478	-1	79.7805	88.4352	578.911	1951.94	3012.41	3998.8	1.92148	9542.06	2385.52	986.385	2046.85	3419.88	1060.47	2433.5	1373.03	11320.1	1886.69	Cold	0.11	0.89
Nursery	9	Male	Normal	125	Sample 1	0.019914	0.54093	0.613831	-0.636047	80.333	224.859	610.888	1509.94	3026.05	4162.69	1.24988	9309.57	2327.39	1136.65	2652.75	3551.81	1516.1	2415.16	899.053	12171.5	2028.59	Hunger	0.13	0.87
Nursery	9	Male	Normal	125	Sample 2	0.0292167	0.7622	0.681976	-0.783325	80.2854	180.568	654.446	1462.95	2917.35	4015.69	1.4653	9050.44	2262.61	1098.34	2552.74	3361.25	1454.39	2262.9	808.508	11538.1	1923.02	Hunger	0.15	0.85
Nursery	9	Male	Normal	125	Sample 3	0.0153869	0.442562	0.716858	-0.77417	80.2106	169.128	620.536	1447.37	2954.25	4027.96	1.49103	9050.12	2262.53	1073.71	2580.59	3407.42	1506.88	2333.71	826.833	11729.2	1954.86	Hunger	0.15	0.85
Nursery	11	Male	Normal	134	Sample 1	0.00496582	0.612608	0.403717	-0.477173	73.5925	145.798	636.757	1699.53	2926.63	4078.7	0.88089	9341.61	2335.4	1152.08	2379.17	3441.94	1227.1	2289.87	1062.77	11552.9	1925.49	Cold	0.13	0.87
Nursery	11	Male	Normal	134	Sample 2	0.0135597	0.539116	0.67337	-0.66571	78.667	96.2824	601.163	1657.75	2936.18	4042.54	1.33908	9237.63	2309.41	1106.36	2384.79	3441.38	1278.43	2335.01	1056.59	11602.6	1933.76	Cold	0.14	0.86
Nursery	11	Male	Normal	134	Sample 3	0.00318544	0.441111	0.80072	-0.404083	73.3144	123.495	641.578	1919.3	2977.79	4121.44	1.2048	9660.11	2415.03	1143.65	2202.13	3479.86	1058.49	2336.21	1277.73	11498.1	1916.34	Cold	0.1	0.9
Nursery	12	Male	Normal	130	Sample 1	0.0258456	0.34263	0.999969	-1	83.8418	191.808	634.297	1407.04	2904.76	3873.79	1.99997	8819.89	2204.97	969.034	2466.76	3239.5	1497.72	2270.46	772.743	11216.2	1869.37	Hunger	0.17	0.83
Nursery	13	Male	Normal	137	Sample 1	0.0363892	0.699229	0.999969	-1	81.6672	109.433	625.942	1737.1	3042.45	4144.85	1.99997	9550.35	2387.59	1102.41	2407.75	3518.91	1305.34	2416.5	1111.16	11862.1	1977.01	Cold	0.11	0.89
Nursery	13	Male	Normal	137	Sample 2	0.0148148	0.366281	0.999969	-0.912109	81.067	160.305	586.643	1629.93	3217.32	4210.84	1.91208	9644.73	2411.18	993.517	2580.91	3624.2	1587.4	2630.68	1043.28	12460	2076.66	Cold	0.1	0.9
Nursery	13	Male	Normal	137	Sample 3	0.0136505	0.366304	0.993103	-0.832367	80.7231	88.1092	565.11	1823.86	3200.08	4232.4	1.82547	9821.45	2455.36	1032.32	2408.54	3667.29	1376.21	2634.97	1258.75	12378.1	2063.01	Cold	0.08	0.92
Nursery	16	Male	Normal	143	Sample 1	0.00557707	0.421542	0.992737	-0.841217	76.0904	139.232	652.824	1620.54	3039.67	4025.72	1.83395	9338.75	2334.69	986.049	2405.18	3372.89	1419.13	2386.84	967.714	11537.8	1922.97	Cold	0.13	0.87
Nursery	16	Male	Normal	143	Sample 2	0.0947372	0.983492	0.999969	-1	84.1218	284.493	746.513	1963.04	3205.14	4045.87	1.99997	9960.56	2490.14	840.726	2082.83	3299.35	1242.1	2458.63	1216.53	11140.2	1856.69	Cold	0.07	0.93
Nursery	16	Male	Normal	143	Sample 3	0.0292448	0.866395	0.999969	-1	79.656	118.265	632.135	1648.38	3105.51	4223.07	1.99997	9609.09	2402.27	1117.57	2574.69	3590.94	1457.13	2473.37	1016.24	12229.9	2038.32	Cold	0.1	0.9
Nursery	20	Male	Normal	151	Sample 1	0.00436968	0.593832	0.529755	-0.928223	73.2702	143.363	619.894	1711.5	3070.8	4076.15	1.45798	9478.34	2369.59	1005.35	2364.65	3456.26	1359.3	2450.91	1091.6	11728.1	1954.68	Cold	0.11	0.89
Nursery	20	Male	Normal	151	Sample 2	0.00706145	0.461905	0.955994	-1	76.6091	132.236	579.089	1785.12	3094.58	3981.84	1.95599	9440.63	2360.16	887.257	2196.72	3402.75	1309.46	2515.49	1206.03	11517.7	1919.62	Cold	0.12	0.88
Nursery	20	Male	Normal	151	Sample 3	0.000842716	0.428912	0.226501	-0.251007	67.3692	406.418	631.383	1833.23	3104.97	4131.68	0.477509	9701.26	2425.31	1026.7	2298.45	3500.3	1271.75	2473.59	1201.84	11772.6	1962.11	Cold	0.09	0.91
Nursery	22	Male	Normal	155	Sample 1	0.0130169	0.257234	0.851471	-1	82.4524	83.2969	501.29	1533.26	2879.08	4074.18	1.85147	8987.81	2246.95	1195.11	2540.92	3572.89	1345.81	2377.79	1031.97	12064.5	2010.75	Normal	0.16	0.84
Nursery	22	Male	Normal	155	Sample 2	0.0146862	0.284308	0.893372	-0.93222	82.52	195.116	568.658	2045.56	3051.88	3916.55	1.82559	9582.65	2395.66	864.668	1870.99	3347.89	1006.32	2483.22	1476.91	11050	1841.67	Cold	0.1	0.9
Nursery	22	Male	Normal	155	Sample 3	0.0220036	0.406122	0.999969	-1	82.1998	128.825	603.869	1796.01	2921.31	3820.67	1.99997	9141.86	2285.46	899.366	2024.67	3216.81	1125.3	2317.44	1192.14	10775.7	1795.95	Cold	0.14	0.86
Nursery	24	Male	Normal	159	Sample 1	0.00429511	0.497846	0.451874	-0.474152	74.0862	85.5279	631.155	1673.94	2781.41	3845.68	0.926025	8932.18	2233.04	1064.27	2171.73	3214.52	1107.46	2150.25	1042.79	10751	1791.84	Cold	0.16	0.84
Nursery	24	Male	Normal	159	Sample 2	0.00184425	0.497846	0.379303	-0.396149	70.3561	129.844	647.023	1707.19	2995.31	4015.79	0.775452	9365.32	2341.33	1020.48	2308.6	3368.77	1288.12	2348.29	1060.17	11394.4	1899.07	Cold	0.12	0.88
Nursery	24	Male	Normal	159	Sample 3	0.0092167	0.727574	0.510315	-0.447388	75.483	87.0255	575.484	1793.88	2879.42	3931.23	0.957703	9180.02	2295.01	1051.8	2137.34	3355.74	1085.54	2303.94	1218.4	11152.8	1858.8	Cold	0.14	0.86
Nursery	27	Male	Normal	165	Sample 1	0.00271539	0.767166	0.335815	-0.38324	69.8877	77.8524	668.682	1779.47	2995.68	4020.12	0.719055	9463.95	2365.99	1024.45	2240.65	3351.44	1216.2	2326.99	1110.79	11270.5	1878.42	Hunger	0.11	0.89
Nursery	27	Male	Normal	165	Sample 2	0.00559347	0.906644	0.382599	-0.560852	72.2844	78.6118	649.031	1792.93	2963.93	4080.53	0.943451	9486.42	2371.61	1116.6	2287.6	3431.5	1171	2314.9	1143.9	11465.5	1910.92	Cold	0.11	0.89
Nursery	27	Male	Normal	165	Sample 3	0.00440122	0.697415	0.498383	-0.419006	72.4595	177.59	655.789	1714.01	2906.87	3957.69	0.917389	9234.37	2308.59	1050.82	2243.68	3301.9	1192.86	2251.08	1058.22	11098.6	1849.76	Cold	0.14	0.86
Nursery	31	Male	Normal	172	Sample 1	0.00989182	0.590295	0.581146	-0.671051	76.8273	156.791	562.35	1638.72	2852.28	3929.4	1.2522	8982.75	2245.69	1077.11	2290.68	3367.05	1213.56	2289.93	1076.37	11314.7	1885.78	Cold	0.16	0.84
Nursery	31	Male	Normal	172	Sample 2	0.00649058	0.368957	0.55719	-0.58667	77.4901	145.813	526.688	1436.67	2831	4072.41	1.14386	8866.77	2216.69	1241.41	2635.74	3545.72	1394.34	2304.32	909.978	12031.5	2005.25	Hunger	0.17	0.83
Nursery	31	Male	Normal	172	Sample 3	0.0158082	0.553401	0.905243	-0.972076	79.2328	148.139	571.769	1550.91	2906.25	3987.48	1.87732	9016.42	2254.11	1081.23	2436.57	3415.72	1355.34	2334.49	979.143	11602.5	1933.75	Hunger	0.16	0.84
Nursery	32	Male	Normal	176	Sample 1	0.00125993	0.477052	0.498383	-0.558105	68.9157		699.401	1979.76	3055.98	4145.69	1.05649	9880.83	2470.21	1089.72	2165.94	3446.29	1076.22	2356.58	1280.36	11415.1	1902.52	Cold	0.08	0.92
Nursery	32	Male	Normal	176	Sample 2	0.00238556	0.563832	0.504456	-0.467224	70.9171	412.708	647.355	1874.06	2972.66	4014.3	0.97168	9508.37	2377.09	1041.64	2140.23	3366.94	1098.6	2325.31	1226.71	11199.4	1866.57	Cold	0.11	0.89
Nursery	32	Male	Normal	176	Sample 3	0.00496198	0.520454	0.64566	-0.588043	74.5002	333.467	589.637	1636.99	2824.78	3944.2	1.2337	8995.6	2248.9	1119.41	2307.21	3354.56	1187.8	2235.15	1047.35	11251.5	1875.25	Cold	0.16	0.84
Nursery	34	Male	Normal	190	Sample 1	0.00644341	0.455896	0.721527	-0.730377	76.2956	802.246	623.073	1736.19	2962.19	4137.1	1.4519	9458.56	2364.64	1174.91	2400.91	3514.03	1226	2339.12	1113.12	11768.1	1961.35	Cold	0.12	0.88
Nursery	34	Male	Normal	190	Sample 2	0.00279539	0.273515	0.600311	-0.62265	75.5094	86.965	570.946	1597.26	2968.67	4182.38	1.22296	9319.26	2329.81	1213.71	2585.12	3611.43	1371.41	2397.72	1026.32	12205.7	2034.29	Normal	0.13	0.87
Nursery	34	Male	Normal	190	Sample 3	0.00222839	0.303946	0.470978	-0.313934	73.8935	80.1745	551.474	1719.08	2952.18	4057.98	0.784912	9280.71	2320.18	1105.8	2338.9	3506.51	1233.1	2400.7	1167.61	11752.6	1958.77	Cold	0.13	0.87
Nursery	35	Male	Normal	182	Sample 1	0.00997277	0.766939	0.645538	-0.633942	75.6105	190.047	580.098	1567.28	2860.58	3994.71	1.27948	9002.67	2250.67	1134.13	2427.44	3414.61	1293.3	2280.48	987.179	11537.1	1922.86	Hunger	0.16	0.84
Nursery	35	Male	Normal	182	Sample 2	0.0172277	0.447392	0.756378	-0.749542	80.7429	412.85	535.605	1707.8	2987.5	4272.27	1.50592	9503.17	2375.79	1284.77	2564.47	3736.66	1279.7	2451.9	1172.19	12489.7	2081.62	Cold	0.11	0.89
Nursery	35	Male	Normal	182	Sample 3	0.013259	0.383469	0.89856	-0.866425	80.4438	415.944	508.031	1644.91	3008.28	4363.85	1.76498	9525.07	2381.27	1355.56	2718.94	3855.82	1363.38	2500.25	1136.88	12930.8	2155.14	Cold	0.11	0.89
Nursery	38	Male	Normal	188	Sample 1	0.0133035	0.556304	0.777557	-0.703583	78.4022	82.3282	545.772	1564.37	2891.34	3910.8	1.48114	8912.29	2228.07	1019.46	2346.43	3365.03	1326.97	2345.57	1018.6	11422.1	1903.68	Hunger	0.17	0.83
Nursery	38	Male	Normal	188	Sample 2	0.00557432	0.788073	0.521881	-0.490631	72.9517	81.7047	604.125	1619.77	2918.45	4009.11	1.01251	9151.46	2287.86	1090.66	2389.35	3404.99	1298.69	2314.33	1015.64	11513.7	1918.94	Hunger	0.14	0.86
Nursery	38	Male	Normal	188	Sample 3	0.0108891	0.602653	0.716187	-0.552948	77.1537	144.745	569.467	1684.69	2963.34	4112	1.26913	9329.49	2332.37	1148.67	2427.32	3542.54	1278.65	2393.87	1115.22	11906.3	1984.38	Cold	0.13	0.87
Nursery	39	Male	Normal	196	Sample 1	0.0611731	0.843991	0.999969	-1	82.9129	111.231	575.823	1938.83	3115.6	4244.99	1.99997	9875.24	2468.81	1129.38	2306.16	3669.16	1176.77	2539.78	1363.01	12184.3	2030.71	Cold	0.08	0.92
Nursery	39	Male	Normal	196	Sample 2	0.0225305	0.562698	0.999969	-1	80.6264	92.4322	650.651	1811.67	3069.55	4188.12	1.99997	9719.99	2430	1118.57	2376.44	3537.47	1257.88	2418.9	1161.02	11870.3	1978.38	Cold	0.09	0.91
Nursery	39	Male	Normal	196	Sample 3	0.152998	0.984626	0.999969	-1	86.236	125.497	544.552	1690.82	3015.95	4095.87	1.99997	9347.2	2336.8	1079.92	2405.06	3551.32	1325.14	2471.4	1146.27	11979.1	1996.52	Cold	0.13	0.87
Nursery	40	Male	Normal	198	Sample 1	0.0112097	0.583379	0.999969	-1	77.4131	134.153	669.516	1805.37	3058.27	4103.82	1.99997	9636.98	2409.25	1045.55	2298.45	3434.31	1252.9	2388.75	1135.85	11555.8	1925.97	Cold	0.1	0.9
Nursery	40	Male	Normal	198	Sample 2	0.0121516	0.500045	0.999969	-1	78.5972	86.4858	581.381	1561.39	3104.51	3949.52	1.99997	9196.81	2299.2	845.003	2388.12	3368.13	1543.12	2523.13	980.013	11647.5	1941.25	Hunger	0.14	0.86
Nursery	40	Male	Normal	198	Sample 3	0.00819324	0.541723	0.744598	-1	76.4676	99.4412	637.516	1674.41	2982.2	4055.51	1.7446	9349.64	2337.41	1073.3	2381.1	3417.99	1307.8	2344.69	1036.89	11561.8	1926.96	Cold	0.13	0.87
Nursery	1	Male	Thirst	200	Sample 1	0.0389773	0.657982	0.999969	-1	82.2503	165.132	654.73	1797.2	3066.44	4137.69	1.99997	9656.06	2414.02	1071.25	2340.49	3482.96	1269.23	2411.71	1142.47	11718.1	1953.02	Cold	0.1	0.9
Nursery	1	Male	Thirst	200	Sample 2	0.0596348	0.564014	0.999969	-1	84.8973	378.601	537.272	1605.87	2959.52	3920.05	1.99997	9022.71	2255.68	960.529	2314.18	3382.77	1353.65	2422.25	1068.6	11502	1916.99	Hunger	0.16	0.84
Nursery	1	Male	Thirst	200	Sample 3	0.0597064	0.79898	0.999969	-1	83.174	76.0282	548.682	1657.11	2947.66	4054.29	1.99997	9207.74	2301.94	1106.63	2397.18	3505.61	1290.55	2398.98	1108.43	11807.4	1967.89	Cold	0.14	0.86
Nursery	4	Male	Thirst	203	Sample 1	0.00564684	0.762902	0.457275	-0.536774	73.1134	136.33	684.405	1679.61	2889.12	3919.07	0.994049	9172.2	2293.05	1029.95	2239.46	3234.67	1209.51	2204.71	995.207	10913.5	1818.92	Hunger	0.14	0.86
Nursery	4	Male	Thirst	203	Sample 2	0.0112895	0.572177	0.644745	-0.52597	77.5543	401.398	512.254	1311.28	2874.73	4049.37	1.17072	8747.64	2186.91	1174.64	2738.09	3537.12	1563.45	2362.48	799.03	12174.8	2029.13	Hunger	0.18	0.82
Nursery	4	Male	Thirst	203	Sample 3	0.0164309	0.76288	0.874268	-1	77.7461	83.819	692.521	1829.93	3012.02	4092.91	1.87427	9627.38	2406.84	1080.89	2262.98	3400.39	1182.09	2319.5	1137.41	11383.3	1897.21	Cold	0.1	0.9
Nursery	5	Male	Thirst	204	Sample 1	0.0307277	0.92424	0.990173	-0.969116	79.5963	370.014	590.879	1534.41	2892.41	3962.36	1.95929	8980.05	2245.01	1069.95	2427.95	3371.48	1358	2301.53	943.528	11472.4	1912.07	Hunger	0.16	0.84
Nursery	5	Male	Thirst	204	Sample 2	0.0086941	0.828617	0.55069	-0.439301	74.6291	378.37	685.612	1656.87	2979.01	4018.39	0.98999	9339.89	2334.97	1039.38	2361.52	3332.78	1322.14	2293.4	971.257	11320.5	1886.75	Hunger	0.13	0.87
Nursery	5	Male	Thirst	204	Sample 3	0.0138345	0.860499	0.646973	-0.486847	76.4695	226.389	560.145	1375.87	2867.36	3922.78	1.13382	8726.15	2181.54	1055.42	2546.91	3362.63	1491.49	2307.21	815.724	11579.4	1929.9	Hunger	0.18	0.82
Nursery	7	Male	Thirst	206	Sample 1	0.00759018	0.72907	0.532196	-0.498383	74.6226	168.228	538.397	1436.22	2882.56	4048.23	1.03058	8905.41	2226.35	1165.67	2612.01	3509.83	1446.34	2344.17	897.825	11975.8	1995.97	Hunger	0.17	0.83
Nursery	7	Male	Thirst	206	Sample 2	0.00868354	0.72907	0.572937	-0.474823	75.001	447.706	549.914	1639.2	2868.11	3855.15	1.04776	8912.38	2228.1	987.042	2215.96	3305.24	1228.91	2318.2	1089.29	11144.6	1857.44	Cold	0.17	0.83
Nursery	7	Male	Thirst	206	Sample 3	0.00719057	0.781156	0.795624	-0.697723	74.0279	124.415	590.833	1694.29	2974.78	4011.91	1.49335	9271.82	2317.95	1037.13	2317.62	3421.08	1280.49	2383.95	1103.46	11543.7	1923.95	Cold	0.13	0.87
Nursery	9	Male	Thirst	208	Sample 1	0.00924424	0.585442	0.598877	-0.615997	76.6132	272.238	618.157	1645.77	2877.06	4149.16	1.21487	9290.14	2322.54	1272.11	2503.39	3531.01	1231.29	2258.9	1027.61	11824.3	1970.72	Cold	0.13	0.87
Nursery	9	Male	Thirst	208	Sample 2	0.00557207	0.429592	0.344543	-0.396698	75.9584	132.65	551.567	1899.04	2913.93	4100.78	0.741241	9465.32	2366.33	1186.85	2201.74	3549.22	1014.89	2362.36	1347.47	11662.5	1943.76	Cold	0.11	0.89
Nursery	9	Male	Thirst	208	Sample 3	0.0658296	0.585442	0.999969	-1	85.16	142.863	499.094	1590.25	2692.59	3847.36	1.99997	8629.3	2157.32	1154.78	2257.11	3348.27	1102.33	2193.49	1091.16	11147.1	1857.86	Hunger	0.19	0.81
Nursery	11	Male	Thirst	210	Sample 1	0.0244175	0.870771	0.999969	-1	78.877	288.795	568.414	1618.92	2804.93	3975.64	1.99997	8967.9	2241.97	1170.71	2356.72	3407.23	1186.01	2236.51	1050.5	11407.7	1901.28	Cold	0.16	0.84
Nursery	11	Male	Thirst	210	Sample 2	0.0266639	1.00712	0.968323	-1	78.5581	283.469	608.072	1674.87	2887.1	4043.86	1.96832	9213.9	2303.47	1156.76	2368.99	3435.79	1212.23	2279.03	1066.8	11519.6	1919.93	Cold	0.14	0.86
Nursery	11	Male	Thirst	210	Sample 3	0.0337848	1.00156	0.999969	-1	79.6329	175.734	606.434	1564.35	2786.48	3901.28	1.99997	8858.55	2214.64	1114.8	2336.93	3294.85	1222.13	2180.04	957.916	11106.7	1851.11	Hunger	0.17	0.83
Nursery	12	Male	Thirst	212	Sample 1	0.017768	0.5978	0.843506	-0.769653	79.2929	183.051	570.929	1978.05	3067.61	4003.81	1.61316	9620.41	2405.1	936.202	2025.76	3432.89	1089.56	2496.68	1407.12	11388.2	1898.04	Cold	0.1	0.9
Nursery	12	Male	Thirst	212	Sample 2	0.0484879	0.853991	0.999969	-1	81.9217	198.979	570.26	1707.58	2904.52	3939.66	1.99997	9122.03	2280.51	1035.14	2232.08	3369.41	1196.94	2334.26	1137.32	11305.2	1884.19	Cold	0.15	0.85
Nursery	12	Male	Thirst	212	Sample 3	0.065652	0.982086	0.999969	-1	82.5712	247.422	575.12	1834.72	2806.7	3937.92	1.99997	9154.46	2288.61	1131.21	2103.2	3362.8	971.985	2231.58	1259.6	11060.4	1843.4	Cold	0.14	0.86
Nursery	13	Male	Thirst	213	Sample 1	0.0282794	0.602018	0.999969	-0.837341	81.3052	86.9649	539.825	1848.77	3254.52	4141.24	1.83731	9784.35	2446.09	886.716	2292.47	3601.41	1405.76	2714.7	1308.94	12210	2035	Cold	0.08	0.92
Nursery	13	Male	Thirst	213	Sample 2	0.0130264	0.602018	0.93515	-0.870148	77.9348	95.169	651.157	1546.92	2975.22	4112.81	1.8053	9286.11	2321.53	1137.58	2565.89	3461.65	1428.3	2324.07	895.764	11813.2	1968.87	Hunger	0.13	0.87
Nursery	13	Male	Thirst	213	Sample 3	0.0055485	0.547324	0.670013	-0.446472	74.6685	219.459	559.278	1741.65	3081.16	4005.22	1.11649	9387.31	2346.83	924.062	2263.57	3445.95	1339.51	2521.88	1182.37	11677.4	1946.23	Cold	0.12	0.88
Nursery	16	Male	Thirst	216	Sample 1	0.0129085	0.543855	0.999969	-1	78.4655		579.185	1590.31	3075.15	4196.05	1.99997	9440.7	2360.18	1120.9	2605.74	3616.86	1484.84	2495.97	1011.13	12335.4	2055.91	Hunger	0.12	0.88
Nursery	16	Male	Thirst	216	Sample 2	0.0256599	0.543855	0.999969	-1	81.4525	226.07	591.061	1593.41	3018.59	3954.35	1.99997	9157.41	2289.35	935.762	2360.94	3363.29	1425.17	2427.53	1002.35	11515	1919.17	Hunger	0.14	0.86
Nursery	16	Male	Thirst	216	Sample 3	0.00892422	0.627506	0.87204	-0.712128	76.1195		607.269	1596.78	2912.65	4049.42	1.58417	9166.12	2291.53	1136.77	2452.64	3442.15	1315.87	2305.38	989.511	11642.3	1940.39	Hunger	0.14	0.86
Nursery	20	Male	Thirst	221	Sample 1	0.00617206	0.816417	0.457581	-0.390381	73.1971	88.6338	692.312	1659.12	2991.54	3903.68	0.847961	9246.65	2311.66	912.14	2244.56	3211.36	1332.42	2299.22	966.807	10966.5	1827.75	Hunger	0.13	0.87
Nursery	20	Male	Thirst	221	Sample 2	0.00295694	0.388798	0.393433	-0.390289	73.7467	431.719	605.959	1550.74	3057.92	3921.9	0.783722	9136.52	2284.13	863.974	2371.15	3315.94	1507.18	2451.97	944.785	11455	1909.17	Hunger	0.15	0.85
Nursery	20	Male	Thirst	221	Sample 3	0.00462075	0.583175	0.459869	-0.815155	73.5495	82.6733	630.114	1516.37	2903.16	3824.05	1.27502	8873.7	2218.42	920.893	2307.69	3193.94	1386.8	2273.05	886.253	10968.6	1828.1	Hunger	0.17	0.83
Nursery	22	Male	Thirst	223	Sample 1	0.0237999	0.4761	0.999969	-1	81.775	103.017	598.45	1361.48	2852.51	3822.22	1.99997	8634.65	2158.66	969.701	2460.74	3223.77	1491.04	2254.06	763.025	11162.3	1860.39	Hunger	0.19	0.81
Nursery	22	Male	Thirst	223	Sample 2	0.0409592	0.416599	0.999969	-1	84.7666	134.583	678.697	1508.32	2933.67	3949.08	1.99997	9069.77	2267.44	1015.41	2440.76	3270.38	1425.35	2254.97	829.625	11236.5	1872.75	Hunger	0.15	0.85
Nursery	22	Male	Thirst	223	Sample 3	0.00690782	0.446349	0.528412	-0.668152	76.7581	103.913	603.523	1475.37	2944.87	3947	1.19656	8970.77	2242.69	1002.13	2471.63	3343.48	1469.5	2341.35	871.85	11499.9	1916.66	Hunger	0.16	0.84
Nursery	24	Male	Thirst	225	Sample 1	0.00462413	0.450204	0.364777	-0.520081	74.8806	409.906	561.687	1502.93	2887.49	3973.41	0.884857	8925.52	2231.38	1085.92	2470.48	3411.72	1384.56	2325.81	941.243	11619.7	1936.62	Hunger	0.16	0.84
Nursery	24	Male	Thirst	225	Sample 2	0.0246172	0.712721	0.970367	-0.753326	79.9	131.978	622.842	1606.51	2916.47	3927.66	1.72369	9073.48	2268.37	1011.19	2321.16	3304.82	1309.97	2293.63	983.664	11224.4	1870.74	Hunger	0.15	0.85
Nursery	24	Male	Thirst	225	Sample 3	0.00273734	0.675238	0.361603	-0.461517	70.5647	85.39	628.604	1705.24	2937.51	4060.84	0.82312	9332.2	2333.05	1123.33	2355.59	3432.23	1232.27	2308.91	1076.64	11529	1921.49	Cold	0.13	0.87
Nursery	27	Male	Thirst	228	Sample 1	0.00401631	0.493084	0.790558	-0.715851	73.7978	98.898	781.141	1827.5	2953.06	4219.06	1.50641	9780.77	2445.19	1266	2391.56	3437.92	1125.55	2171.92	1046.36	11439.3	1906.55	Cold	0.08	0.92
Nursery	27	Male	Thirst	228	Sample 2	0.0144264	0.493084	0.986115	-0.868408	79.3767	210.11	578.716	1500.7	3023.42	3800.58	1.85452	8903.41	2225.85	777.157	2299.88	3221.86	1522.72	2444.71	921.981	11188.3	1864.72	Hunger	0.17	0.83
Nursery	27	Male	Thirst	228	Sample 3	0.00461387	0.672381	0.529816	-0.408051	72.8441	214.83	575.934	1546.34	2992.06	3853.88	0.937866	8968.21	2242.05	861.814	2307.54	3277.94	1445.72	2416.13	970.403	11279.5	1879.92	Hunger	0.16	0.84
Nursery	31	Male	Thirst	233	Sample 1	0.00223022	0.431995	0.400452	-0.438629	71.9709	409.869	608.538	1642.7	2886.44	3938.28	0.839081	9075.96	2268.99	1051.85	2295.58	3329.74	1243.74	2277.9	1034.16	11233	1872.16	Cold	0.15	0.85
Nursery	31	Male	Thirst	233	Sample 2	0.00267844	0.47127	0.653809	-0.556824	72.2764	401.003	645.918	1763.84	2969.36	3995.99	1.21063	9375.11	2343.78	1026.62	2232.14	3350.07	1205.52	2323.45	1117.92	11255.7	1875.95	Cold	0.12	0.88
Nursery	31	Male	Thirst	233	Sample 3	0.00463224	0.549796	0.808533	-0.777771	73.9102		673.915	1930.98	3112.75	4124.52	1.5863	9842.16	2460.54	1011.77	2193.54	3450.6	1181.77	2438.83	1257.06	11533.6	1922.26	Cold	0.08	0.92
Nursery	32	Male	Thirst	234	Sample 1	0.00983164	0.690249	0.560516	-0.588013	79.3041	239.538	469.703	1941.95	2995.01	4096.65	1.14853	9503.32	2375.83	1101.64	2154.71	3626.95	1053.07	2525.31	1472.24	11933.9	1988.99	Cold	0.11	0.89
Nursery	32	Male	Thirst	234	Sample 2	0.00347631	0.36898	0.32785	-0.414032	74.7358	148.784	626.299	1495.8	2953.3	3959.44	0.741882	9034.85	2258.71	1006.14	2463.64	3333.15	1457.5	2327	869.506	11456.9	1909.49	Hunger	0.15	0.85
Nursery	32	Male	Thirst	234	Sample 3	0.00929583	0.463175	0.58963	-0.553802	77.8074	118.227	581.981	1769.15	2999.78	4000.29	1.14343	9351.21	2337.8	1000.51	2231.13	3418.31	1230.63	2417.8	1187.17	11485.6	1914.26	Cold	0.13	0.87
Nursery	34	Male	Thirst	240	Sample 1	0.0317353	0.472449	0.999969	-0.999756	83.0142	216.481	529.866	1283.2	2794.17	3928.26	1.99973	8535.5	2133.88	1134.09	2645.06	3398.4	1510.97	2264.3	753.336	11706.2	1951.03	Hunger	0.2	0.8
Nursery	34	Male	Thirst	240	Sample 2	0.0172468	0.348163	0.999969	-0.888153	81.9493	90.8776	600.62	1474.03	2860.31	4095.51	1.88812	9030.47	2257.62	1235.2	2621.49	3494.89	1386.29	2259.69	873.408	11871	1978.49	Hunger	0.16	0.84
Nursery	34	Male	Thirst	240	Sample 3	0.0186953	0.397868	0.999969	-0.728302	81.6411	91.382	477.864	1294.11	2898.72	4043.76	1.72827	8714.45	2178.61	1145.04	2749.65	3565.9	1604.62	2420.86	816.244	12302.3	2050.38	Hunger	0.18	0.82
Nursery	35	Male	Thirst	238	Sample 1	0.0111968	0.643968	0.585938	-0.781342	76.9419	90.7768	622.99	1798.41	3073.02	4127.01	1.36728	9621.44	2405.36	1053.99	2328.6	3504.02	1274.61	2450.03	1175.42	11786.7	1964.45	Cold	0.1	0.9
Nursery	35	Male	Thirst	238	Sample 2	0.00686584	0.544921	0.532745	-0.515137	75.6225	116.022	585.833	1618.5	2977.6	4181.82	1.04788	9363.75	2340.94	1204.22	2563.31	3595.98	1359.1	2391.77	1032.67	12147	2024.51	Cold	0.12	0.88
Nursery	35	Male	Thirst	238	Sample 3	0.00407202	0.557302	0.371429	-0.394531	73.2503	158.699	537.812	1715.61	2891.63	4031.58	0.765961	9176.63	2294.16	1139.96	2315.97	3493.77	1176.01	2353.81	1177.8	11657.3	1942.89	Cold	0.14	0.86
Nursery	38	Male	Thirst	243	Sample 1	0.00188779	0.319932	0.368469	-0.381042	72.9581	81.6753	583.992	1807.97	3044.63	4200.81	0.749512	9637.4	2409.35	1156.18	2392.84	3616.82	1236.66	2460.64	1223.97	12087.1	2014.52	Cold	0.1	0.9
Nursery	38	Male	Thirst	243	Sample 2	0.00322753	0.610159	0.388031	-0.382843	71.7188	79.2188	603	1632.02	2912.48	4035.34	0.770874	9182.84	2295.71	1122.86	2403.32	3432.34	1280.46	2309.48	1029.02	11577.5	1929.58	Cold	0.14	0.86
Nursery	38	Male	Thirst	243	Sample 3	0.00582269	0.278662	0.605621	-0.535645	78.5053	80.4269	514.757	1612.96	2983.89	4097.03	1.14127	9208.64	2302.16	1113.14	2484.08	3582.28	1370.94	2469.14	1098.2	12117.8	2019.63	Normal	0.14	0.86
Nursery	39	Male	Thirst	246	Sample 1	0.00440365	0.509909	0.466583	-0.492859	74.0532	99.8749	660.718	1624.98	3134.83	4221.51	0.959442	9642.04	2410.51	1086.68	2596.54	3560.79	1509.85	2474.11	964.258	12192.2	2032.04	Cold	0.1	0.9
Nursery	39	Male	Thirst	246	Sample 2	0.0156804	0.356961	0.854004	-1	81.4847	270.306	593.983	1976	3090.37	4307.59	1.854	9967.95	2491.99	1217.22	2331.59	3713.61	1114.37	2496.39	1382.02	12255.2	2042.53	Cold	0.07	0.93
Nursery	39	Male	Thirst	246	Sample 3	0.00902964	0.56093	0.647034	-0.786835	76.7148	172.381	573.076	1748.06	3054.61	4122.3	1.43387	9498.05	2374.51	1067.69	2374.23	3549.22	1306.54	2481.53	1174.99	11954.2	1992.37	Cold	0.11	0.89
Nursery	40	Male	Thirst	249	Sample 1	0.00530633	0.348367	0.702484	-0.901123	76.9466	216.089	700.448	1570.28	3005.97	4179.26	1.60361	9455.96	2363.99	1173.29	2608.99	3478.82	1435.7	2305.53	869.827	11872.1	1978.69	Hunger	0.12	0.88
Nursery	40	Male	Thirst	249	Sample 2	0.0241486	0.653107	0.926117	-1	80.1982	121.045	664.681	1405.2	2924.06	3862.4	1.92612	8856.35	2214.09	938.343	2457.2	3197.72	1518.86	2259.38	740.519	11112	1852	Hunger	0.17	0.83
Nursery	40	Male	Thirst	249	Sample 3	0.0180471	0.609546	0.999969	-1	79.2676	87.8086	699.206	1596.06	3021.94	3968.25	1.99997	9285.46	2321.36	946.313	2372.19	3269.04	1425.88	2322.73	896.857	11233	1872.17	Hunger	0.13	0.87
Growing	2	Female	Heat stress	278	Sample 1	0.09	0.76	1	-1	84.96	370.7	596.09	1977.52	3247.62	4180.69	2	10001.9	2500.48	933.07	2203.17	3584.6	1270.1	2651.53	1381.43	12023.9	2003.98	Cold	0.06	0.94
Growing	2	Female	Heat stress	278	Sample 2	0.03	0.38	1	-1	83.06		772.24	1995.15	3136.3	4158.08	2	10061.8	2515.45	1021.78	2162.93	3385.84	1141.15	2364.06	1222.91	11298.7	1883.11	Cold	0.06	0.94
Growing	3	Female	Heat stress	290	Sample 1	0	0.47	0.6	-0.53	72.28	377.73	607.32	1982.7	3140.13	4051.61	1.13	9781.76	2445.44	911.48	2068.9	3444.28	1157.42	2532.8	1375.38	11490.3	1915.05	Cold	0.08	0.92
Growing	3	Female	Heat stress	290	Sample 2	0	0.42	0.71	-0.65	75.37	343.01	512.58	1870.93	2907.36	3963.11	1.35	9253.98	2313.49	1055.75	2092.17	3450.53	1036.43	2394.78	1358.36	11388	1898	Cold	0.13	0.87
Growing	3	Female	Heat stress	290	Sample 3	0	0.42	1	-1	75.29	277.1	634.72	1991.48	2926.62	3806.61	2	9359.43	2339.86	879.99	1815.13	3171.89	935.14	2291.9	1356.76	10450.8	1741.8	Hunger	0.12	0.88
Growing	6	Female	Heat stress	325	Sample 1	0.02	0.32	1	-1	83.24	336.07	541.13	1892.08	2888.63	4086.07	2	9407.91	2351.98	1197.44	2193.99	3544.94	996.55	2347.5	1350.95	11631.4	1938.56	Cold	0.12	0.88
Growing	6	Female	Heat stress	325	Sample 2	0.04	0.27	1	-1	86.99	312.7	531.76	1815.14	2873.63	4057.86	2	9278.4	2319.6	1184.23	2242.72	3526.1	1058.5	2341.87	1283.37	11636.8	1939.46	Normal	0.13	0.87
Growing	6	Female	Heat stress	325	Sample 3	0.04	0.24	1	-1	87.24	351.79	430.48	1784.32	2733.81	3749.44	2	8698.05	2174.51	1015.62	1965.12	3318.96	949.5	2303.33	1353.84	10906.4	1817.73	Normal	0.19	0.81
Growing	8	Female	Heat stress	297	Sample 1	0.01	0.42	1	-1	79.5	307.59	649.62	1842.2	2942.66	4040.44	2	9474.93	2368.73	1097.78	2198.24	3390.82	1100.46	2293.04	1192.58	11272.9	1878.82	Cold	0.11	0.89
Growing	8	Female	Heat stress	297	Sample 2	0.01	0.42	0.93	-1	79.47	255.14	682.36	1866.17	3021.75	4146.73	1.93	9717.02	2429.25	1124.98	2280.56	3464.37	1155.58	2339.39	1183.81	11548.7	1924.78	Cold	0.09	0.91
Growing	8	Female	Heat stress	297	Sample 3	0.01	0.42	0.93	-1	79.47	255.14	682.36	1866.16	3021.74	4146.73	1.93	9716.98	2429.25	1124.99	2280.57	3464.36	1155.58	2339.37	1183.8	11548.7	1924.78	Cold	0.09	0.91
Growing	10	Female	Heat stress	319	Sample 1	0.01	0.24	0.71	-0.67	79.78	269.86	451.69	2145.26	3247.7	3741.98	1.38	9586.62	2396.66	494.28	1596.73	3290.29	1102.44	2796.01	1693.57	10973.3	1828.89	Normal	0.1	0.9
Growing	10	Female	Heat stress	319	Sample 2	0.01	0.32	1	-0.98	80.14	318.81	472.85	2078.03	2957.48	3873.02	1.98	9381.38	2345.35	915.53	1794.98	3400.16	879.45	2484.63	1605.18	11080	1846.66	Hunger	0.12	0.88
Growing	10	Female	Heat stress	319	Sample 3	0.01	0.53	0.59	-0.58	78.41	263.08	415.75	2003.61	2961.46	4000.54	1.17	9381.36	2345.34	1039.08	1996.92	3584.79	957.84	2545.7	1587.86	11712.2	1952.03	Hunger	0.12	0.88
Growing	14	Female	Heat stress	329	Sample 1	0.01	0.23	0.86	-0.86	81.86	338.41	446	2257.39	3419.34	4220.18	1.73	10342.9	2585.73	800.84	1962.79	3774.18	1161.95	2973.34	1811.39	12484.5	2080.75	Normal	0.03	0.97
Growing	14	Female	Heat stress	329	Sample 2	0.01	0.21	1	-1	80.52		907.36	2370.15	3376.26	4464.74	2	11118.5	2779.63	1088.48	2094.59	3557.38	1006.11	2468.9	1462.79	11678.2	1946.37	Pain	0.96	0.04
Growing	14	Female	Heat stress	329	Sample 3	0.01	0.18	1	-1	81.75		336.05	2276.86	3012.51	4365.37	2	9990.79	2497.7	1352.86	2088.51	4029.32	735.65	2676.46	1940.81	12823.6	2137.27	Normal	0.07	0.93
Growing	15	Female	Heat stress	272	Sample 1	0.01	0.41	1	-1	80.04	377.46	527.39	2056.36	2965.81	3808.27	2	9357.84	2339.46	842.46	1751.91	3280.88	909.45	2438.42	1528.97	10752.1	1792.01	Hunger	0.12	0.88
Growing	15	Female	Heat stress	272	Sample 2	0.01	0.58	1	-1	78.66	338.2	574.12	1966.2	3072.15	4176.12	2	9788.58	2447.15	1103.97	2209.92	3602	1105.95	2498.03	1392.08	11912	1985.33	Cold	0.08	0.92
Growing	15	Female	Heat stress	272	Sample 3	0.02	0.31	1	-1	84.01	183.72	569.96	1867	2981.94	3909.82	2	9328.72	2332.18	927.87	2042.81	3339.86	1114.94	2411.99	1297.05	11134.5	1855.75	Cold	0.13	0.87
Growing	17	Female	Heat stress	273	Sample 1	0.02	0.47	1	-1	81.58	351.33	480.18	1942.92	2768.89	4006.55	2	9198.55	2299.64	1237.66	2063.63	3526.37	825.97	2288.71	1462.74	11405.1	1900.85	Hunger	0.14	0.86
Growing	17	Female	Heat stress	273	Sample 2	0.03	0.51	1	-1	82.4	312.22	614.01	1969.34	3071.73	4057.18	2	9712.26	2428.06	985.45	2087.83	3443.17	1102.39	2457.72	1355.33	11431.9	1905.31	Cold	0.09	0.91
Growing	17	Female	Heat stress	273	Sample 3	0.02	0.6	1	-1	80.37	365.48	523.05	1910.17	2791.1	4149.66	2	9373.98	2343.49	1358.55	2239.49	3626.61	880.94	2268.06	1387.12	11760.8	1960.13	Hunger	0.12	0.88
Growing	18	Female	Heat stress	274	Sample 1	0.01	0.39	1	-1	79.83	268.19	488.79	1907.15	3040.06	4000.92	2	9436.92	2359.23	960.87	2093.78	3512.13	1132.91	2551.27	1418.36	11669.3	1944.88	Cold	0.12	0.88
Growing	18	Female	Heat stress	274	Sample 2	0.01	0.39	0.95	-1	77.48	204.24	556.28	1889.84	3139.5	4134.51	1.95	9720.12	2430.03	995.01	2244.67	3578.22	1249.66	2583.21	1333.55	11984.3	1997.39	Cold	0.09	0.91
Growing	18	Female	Heat stress	274	Sample 3	0.01	0.39	0.81	-0.75	78.38	312.17	417.86	1849.06	2961.08	3896.74	1.55	9124.73	2281.18	935.66	2047.68	3478.87	1112.02	2543.22	1431.19	11548.6	1924.77	Cold	0.15	0.85
Growing	19	Female	Heat stress	330	Sample 1	0	0.31	0.63	-0.5	75.42	98.74	558.93	2129.21	3120.69	4307.26	1.13	10116.1	2529.03	1186.57	2178.05	3748.33	991.48	2561.76	1570.28	12236.5	2039.41	Cold	0.05	0.95
Growing	19	Female	Heat stress	330	Sample 2	0.01	0.27	0.81	-0.74	79.64		597.51	2116.39	3051.95	4335.72	1.56	10101.6	2525.39	1283.76	2219.32	3738.21	935.56	2454.44	1518.88	12150.2	2025.03	Normal	0.05	0.95
Growing	19	Female	Heat stress	330	Sample 3	0	0.28	0.36	-0.36	72.91	370.04	526.56	2084.6	3148.01	4190.18	0.71	9949.35	2487.34	1042.17	2105.58	3663.62	1063.41	2621.45	1558.04	12054.3	2009.05	Cold	0.07	0.93
Growing	21	Female	Heat stress	308	Sample 1	0.01	0.29	0.99	-1	78.95	379.92	531.14	2019.47	3130.17	4364	1.99	10044.8	2511.2	1233.84	2344.53	3832.86	1110.69	2599.02	1488.33	12609.3	2101.54	Cold	0.06	0.94
Growing	21	Female	Heat stress	308	Sample 2	0.01	0.37	1	-1	80.97	375.59	610.17	2059.64	2961.81	3872.44	2	9504.07	2376.02	910.63	1812.8	3262.27	902.17	2351.64	1449.47	10689	1781.49	Hunger	0.11	0.89
Growing	21	Female	Heat stress	308	Sample 3	0.01	0.46	0.85	-1	79.47	375.13	761.39	2053.12	2990.28	4112.67	1.84	9917.47	2479.37	1122.39	2059.55	3351.29	937.16	2228.89	1291.73	10991	1831.84	Hunger	0.07	0.93
Growing	23	Female	Heat stress	264	Sample 1	0.01	0.43	0.87	-0.75	76.8	169	560.9	2051.59	2987.29	3957.53	1.63	9557.3	2389.32	970.24	1905.93	3396.63	935.69	2426.39	1490.7	11125.6	1854.26	Hunger	0.11	0.89
Growing	23	Female	Heat stress	264	Sample 2	0.01	0.35	1	-1	77.79	187.66	619.13	1871.62	3068.34	3864.81	2	9423.91	2355.98	796.47	1993.19	3245.68	1196.72	2449.21	1252.49	10933.8	1822.29	Cold	0.12	0.88
Growing	23	Female	Heat stress	264	Sample 3	0.03	0.47	1	-1	82.91	197.1	498.75	2058.89	2888.61	3991.11	2	9437.37	2359.34	1102.5	1932.22	3492.36	829.72	2389.86	1560.14	11306.8	1884.47	Hunger	0.12	0.88
Growing	25	Female	Heat stress	314	Sample 1	0.03	0.19	1	-1	86.78		634.61	2164.99	3146.95	3730.19	2	9676.74	2419.18	583.24	1565.19	3095.58	981.96	2512.34	1530.38	10268.7	1711.45	Normal	0.09	0.91
Growing	25	Female	Heat stress	314	Sample 2	0.01	0.19	0.77	-1	82.49		550.13	2024.97	2989.99	3678.65	1.77	9243.73	2310.93	688.66	1653.68	3128.52	965.03	2439.86	1474.84	10350.6	1725.1	Normal	0.14	0.86
Growing	25	Female	Heat stress	314	Sample 3	0.05	0.3	1	-1	87.32		566.34	2047.01	3032.55	3893.01	2	9538.91	2384.73	860.45	1846	3326.67	985.55	2466.21	1480.67	10965.5	1827.59	Cold	0.11	0.89
Growing	26	Female	Heat stress	313	Sample 1	0.01	0.28	1	-0.94	81.36	376.41	479.78	1943.65	2783.79	3818.36	1.94	9025.58	2256.4	1034.57	1874.72	3338.59	840.15	2304.02	1463.87	10855.9	1809.32	Hunger	0.16	0.84
Growing	26	Female	Heat stress	313	Sample 2	0.08	0.28	1	-1	89.59	412.38	696.65	2187.26	3228.75	4097.12	2	10209.8	2552.44	868.37	1909.86	3400.46	1041.49	2532.09	1490.6	11242.9	1873.81	Cold	0.04	0.96
Growing	26	Female	Heat stress	313	Sample 3	0.02	0.28	1	-1	83.38	251.76	676.75	2105.18	3016.46	4111.08	2	9909.46	2477.37	1094.62	2005.9	3434.33	911.28	2339.71	1428.43	11214.3	1869.05	Hunger	0.07	0.93
Growing	28	Female	Heat stress	284	Sample 1	0.01	0.59	1	-1	77.94	191.41	672.47	1747.67	3032.89	4095.27	2	9548.3	2387.07	1062.38	2347.59	3422.79	1285.22	2360.42	1075.2	11553.6	1925.6	Cold	0.11	0.89
Growing	29	Female	Heat stress	299	Sample 1	0.02	0.43	1	-1	80.47	437.2	818.91	1918.75	3043.68	4247.26	2	10028.6	2507.15	1203.58	2328.51	3428.35	1124.93	2224.77	1099.84	11410	1901.66	Cold	0.06	0.94
Growing	29	Female	Heat stress	299	Sample 2	0.01	0.43	0.83	-0.87	76.72	328.71	636.5	1616.13	2945.24	4072.91	1.69	9270.77	2317.69	1127.68	2456.79	3436.42	1329.11	2308.74	979.63	11638.4	1939.73	Cold	0.13	0.87
Growing	29	Female	Heat stress	299	Sample 3	0.01	0.19	1	-1	83.94	366.03	483.2	1843.33	3018.68	4201.99	2	9547.2	2386.8	1183.31	2358.66	3718.79	1175.35	2535.48	1360.13	12331.7	2055.29	Normal	0.11	0.89
Growing	30	Female	Heat stress	283	Sample 1	0.01	0.39	0.93	-1	80.65	315.16	499.66	1896.4	3064.86	4133.89	1.93	9594.8	2398.7	1069.03	2237.49	3634.23	1168.46	2565.2	1396.74	12071.1	2011.86	Cold	0.1	0.9
Growing	30	Female	Heat stress	283	Sample 2	0.01	0.22	0.7	-0.63	80.37	343.89	394.37	1795.83	2942.07	3899.72	1.33	9032	2258	957.65	2103.88	3505.35	1146.23	2547.69	1401.46	11662.3	1943.71	Normal	0.15	0.85
Growing	30	Female	Heat stress	283	Sample 3	0	0.24	0.68	-0.8	78.2	311.42	516.05	2044.99	3062.23	4178.1	1.48	9801.36	2450.34	1115.87	2133.11	3662.05	1017.24	2546.18	1528.94	12003.4	2000.57	Normal	0.08	0.92
Growing	33	Female	Heat stress	269	Sample 3	0.02	0.43	1	-1	81.31	323.63	618.41	2064.77	3035.36	4076.05	2	9794.59	2448.65	1040.69	2011.28	3457.64	970.59	2416.95	1446.36	11343.5	1890.58	Cold	0.08	0.92
Growing	33	Female	Heat stress	270	Sample 1	0.01	0.22	1	-0.87	80.12	314.54	634.33	2101.45	3007.31	3697.2	1.87	9440.28	2360.07	689.89	1595.75	3062.86	905.86	2372.97	1467.11	10094.5	1682.41	Normal	0.12	0.88
Growing	33	Female	Heat stress	270	Sample 2	0	0.19	0.58	-0.47	76.53	316.56	572.39	1988.32	2938.86	4032.89	1.05	9532.47	2383.12	1094.03	2044.57	3460.5	950.54	2366.47	1415.93	11332	1888.67	Normal	0.11	0.89
Growing	36	Female	Heat stress	271	Sample 1	0.04	0.38	1	-1	84.99	283.77	534.71	1891.52	3032.42	4173.54	2	9632.2	2408.05	1141.12	2282.02	3638.83	1140.9	2497.71	1356.81	12057.4	2009.56	Cold	0.1	0.9
Growing	36	Female	Heat stress	271	Sample 2	0.01	0.41	0.79	-0.9	80.12	263.55	450.96	1878.35	2968.41	3927.23	1.69	9224.95	2306.24	958.82	2048.88	3476.26	1090.06	2517.45	1427.38	11518.9	1919.81	Cold	0.14	0.86
Growing	36	Female	Heat stress	271	Sample 3	0.01	0.34	1	-1	80.23	339.76	514.68	1932.17	3076.17	4146.69	2	9669.71	2417.43	1070.51	2214.52	3632	1144	2561.49	1417.49	12040	2006.67	Cold	0.1	0.9
Growing	37	Female	Heat stress	285	Sample 1	0.05	0.19	1	-1	89.83		533.5	2094	2657.22	3860.1	2	9144.82	2286.2	1202.88	1766.09	3326.6	563.22	2123.72	1560.5	10543	1757.17	Normal	0.14	0.86
Growing	37	Female	Heat stress	285	Sample 2	0.02	0.27	1	-1	84.56	111.36	668.35	1929.69	3126.51	4247.14	2	9971.7	2492.93	1120.63	2317.45	3578.79	1196.82	2458.16	1261.34	11933.2	1988.87	Normal	0.07	0.93
Growing	37	Female	Heat stress	285	Sample 3	0.04	0.27	1	-1	86.65	164.91	439.48	1802.79	2641.37	3884.15	2	8767.79	2191.95	1242.78	2081.36	3444.67	838.58	2201.88	1363.31	11172.6	1862.1	Normal	0.18	0.82
Growing	2	Female	Pain	7	Sample 1	0.15	0.8	1	-1	87.16	457.26	1190.29	2389.27	3579.44	4549.23	2	11708.2	2927.06	969.78	2159.95	3358.93	1190.17	2389.15	1198.98	11267	1877.83	Pain	0.9	0.1
Growing	2	Female	Pain	7	Sample 2	0.03	0.8	1	-1	79.42	223.73	821.25	2163.06	3327.73	4422.42	2	10734.5	2683.62	1094.69	2259.36	3601.17	1164.67	2506.48	1341.81	11968.2	1994.7	Pain	1	0
Growing	2	Female	Pain	7	Sample 3	0.28	0.88	1	-1	89.35	238.42	1337.23	2151.34	3522.31	4568.04	2	11578.9	2894.73	1045.72	2416.69	3230.8	1370.97	2185.08	814.11	11063.4	1843.9	Pain	0.92	0.08
Growing	3	Female	Pain	41	Sample 1	0.23	0.95	1	-1	88.19	447.03	1245.51	2484.58	3665.33	4396.27	2	11791.7	2947.92	730.94	1911.69	3150.76	1180.75	2419.81	1239.06	10633	1772.17	Pain	0.9	0.1
Growing	3	Female	Pain	41	Sample 2	0.13	0.77	1	-1	86.69	467.7	1494.48	2609.52	3699.12	4685.01	2	12488.1	3122.03	985.9	2075.5	3190.54	1089.6	2204.64	1115.04	10661.2	1776.87	Pain	0.83	0.17
Growing	3	Female	Pain	41	Sample 3	0.06	1.18	1	-1	81.11	409.88	940.48	2135.39	3314.48	4440.31	2	10830.7	2707.66	1125.82	2304.92	3499.83	1179.1	2374.01	1194.91	11678.6	1946.43	Pain	0.99	0.01
Growing	6	Female	Pain	88	Sample 1	0	0.55	0.29	-0.37	70.03	343.96	461.72	1970.95	3215.56	4374.24	0.66	10022.5	2505.62	1158.69	2403.29	3912.53	1244.6	2753.84	1509.24	12982.2	2163.7	Hunger	0.06	0.94
Growing	6	Female	Pain	88	Sample 2	0	0.73	0.3	-0.47	71.39	341.55	637.87	1951.04	3151.44	4632.88	0.77	10373.2	2593.31	1481.44	2681.84	3995.01	1200.39	2513.57	1313.17	13185.4	2197.57	Hunger	0.03	0.97
Growing	6	Female	Pain	88	Sample 3	0	0.74	0.62	-0.57	72.47	336.92	693.92	2016.99	3245.28	4431.67	1.19	10387.9	2596.97	1186.39	2414.68	3737.75	1228.29	2551.36	1323.07	12441.5	2073.59	Cold	0.03	0.97
Growing	8	Female	Pain	61	Sample 1	0.03	0.99	1	-1	78.91	161.03	650.43	1978.88	3066.87	4292.23	2	9988.41	2497.1	1225.35	2313.34	3641.8	1087.99	2416.45	1328.46	12013.4	2002.23	Cold	0.07	0.93
Growing	8	Female	Pain	61	Sample 2	0.01	1.01	1	-1	75.46	106.42	812.66	2310.34	3287.47	4406.07	2	10816.5	2704.14	1118.6	2095.72	3593.4	977.13	2474.81	1497.68	11757.3	1959.56	Pain	0.99	0.01
Growing	8	Female	Pain	61	Sample 3	0.02	1.36	0.92	-0.85	76.22	97.65	683.55	2191.97	3181.34	4252.28	1.78	10309.1	2577.28	1070.94	2060.31	3568.72	989.37	2497.78	1508.41	11695.5	1949.26	Cold	0.04	0.96
Growing	10	Female	Pain	13	Sample 1	0.16	0.47	1	-1	90.02	401.45	839.04	2271.66	3387.63	4555.56	2	11053.9	2763.47	1167.93	2283.9	3716.52	1115.97	2548.59	1432.61	12265.5	2044.25	Pain	0.97	0.03
Growing	10	Female	Pain	13	Sample 2	0.09	0.59	1	-1	86.34	76.74	890.78	2055.81	3558.64	4512.16	2	11017.4	2754.35	953.52	2456.35	3621.37	1502.83	2667.86	1165.02	12367	2061.16	Pain	0.97	0.03
Growing	10	Female	Pain	13	Sample 3	0.18	0.64	1	-1	89.13	289.53	972.97	2104.76	3381.52	4613.89	2	11073.1	2768.28	1232.37	2509.13	3640.92	1276.76	2408.55	1131.79	12199.5	2033.25	Pain	0.96	0.04
Growing	14	Female	Pain	45	Sample 1	0.58	0.9	1	-1	92.2	431.24	1231.62	2422.03	3154.28	4566.87	2	11374.8	2843.7	1412.59	2144.84	3335.25	732.25	1922.66	1190.41	10738	1789.67	Pain	0.94	0.06
Growing	14	Female	Pain	45	Sample 2	0.4	0.73	1	-1	91.56	83.84	1224.22	2338.15	3292.84	4403.39	2	11258.6	2814.65	1110.56	2065.24	3179.17	954.68	2068.61	1113.93	10492.2	1748.7	Pain	0.95	0.05
Growing	14	Female	Pain	45	Sample 3	0.35	0.84	1	-1	90.38		1064.75	2275.9	3207.97	4541.66	2	11090.3	2772.57	1333.69	2265.76	3476.91	932.07	2143.22	1211.15	11362.8	1893.8	Pain	0.96	0.04
Growing	15	Female	Pain	35	Sample 1	0.07	0.81	1	-1	83.77	213.64	711.65	2445.34	3385.35	4343.3	2	10885.6	2721.41	957.95	1897.95	3631.65	940	2673.7	1733.7	11835	1972.49	Pain	0.98	0.02
Growing	15	Female	Pain	35	Sample 2	0.21	0.77	1	-1	88.7	468.49	1212.88	2376.22	3716.78	4750.9	2	12056.8	3014.2	1034.12	2374.68	3538.02	1340.56	2503.9	1163.34	11954.6	1992.44	Pain	0.87	0.13
Growing	15	Female	Pain	35	Sample 3	0.08	0.83	1	-1	84.38		1123.86	2270.83	3538.91	4584.82	2	11518.4	2879.6	1045.91	2313.99	3460.96	1268.08	2415.05	1146.97	11651	1941.83	Pain	0.92	0.08
Growing	17	Female	Pain	64	Sample 1	0.01	1.34	0.65	-0.6	72.43	350.05	1011.84	2386.79	3598.61	4425.44	1.24	11422.7	2855.67	826.83	2038.65	3413.6	1211.82	2586.77	1374.95	11452.6	1908.77	Pain	0.93	0.07
Growing	17	Female	Pain	64	Sample 2	0.01	1.33	0.55	-0.46	70.55	246.8	853.01	2299.21	3457.65	4488.94	1.01	11098.8	2774.7	1031.29	2189.73	3635.92	1158.44	2604.63	1446.2	12066.2	2011.03	Pain	0.96	0.04
Growing	17	Female	Pain	64	Sample 3	0.01	1.15	1	-1	74.09	416.51	899.18	2330.02	3510.06	4446.51	2	11185.8	2796.44	936.45	2116.49	3547.33	1180.04	2610.88	1430.84	11822	1970.34	Pain	0.95	0.05
Growing	18	Female	Pain	9	Sample 1	0	0.66	0.56	-0.49	73.09		838.74	2007.78	3248.06	4455.16	1.05	10549.7	2637.43	1207.1	2447.38	3616.42	1240.28	2409.32	1169.04	12089.5	2014.92	Cold	0.01	0.99
Growing	18	Female	Pain	9	Sample 2	0.02	0.83	0.97	-1	77.28	315.64	801.54	1944.87	3047.18	4321.5	1.97	10115.1	2528.77	1274.32	2376.63	3519.96	1102.31	2245.64	1143.33	11662.2	1943.7	Cold	0.05	0.95
Growing	18	Female	Pain	9	Sample 3	0.01	0.7	0.51	-0.53	73.45	121.99	1038.87	2248.04	3440.92	4496.39	1.04	11224.2	2806.06	1055.47	2248.35	3457.53	1192.88	2402.06	1209.18	11565.5	1927.58	Pain	0.95	0.05
Growing	19	Female	Pain	66	Sample 1	0.58	1.37	1	-1	90.52	363.97	1385.79	2207.2	3563.43	4533.5	2	11689.9	2922.48	970.07	2326.3	3147.71	1356.23	2177.64	821.41	10799.4	1799.89	Pain	0.91	0.09
Growing	19	Female	Pain	66	Sample 2	0.18	1.16	1	-1	86.16	478.87	1334.69	2393.87	3587.98	4616.96	2	11933.5	2983.38	1028.98	2223.09	3282.27	1194.11	2253.29	1059.18	11040.9	1840.15	Pain	0.88	0.12
Growing	19	Female	Pain	66	Sample 3	0.32	1.23	1	-1	88.42	407.55	1110.41	2198.46	3348.94	4538.74	2	11196.6	2799.14	1189.8	2340.28	3428.32	1150.48	2238.53	1088.05	11435.5	1905.91	Pain	0.95	0.05
Growing	21	Female	Pain	3	Sample 1	0.17	0.69	1	-1	88.39	319.23	1301.84	2192.94	3343.48	4375.88	2	11214.1	2803.53	1032.4	2182.94	3074.04	1150.54	2041.64	891.1	10372.7	1728.78	Pain	0.95	0.05
Growing	21	Female	Pain	3	Sample 2	0.13	0.62	1	-1	87.83		1535.66	2527	3633.74	4492.59	2	12189	3047.25	858.85	1965.6	2956.93	1106.74	2098.08	991.33	9977.53	1662.92	Pain	0.86	0.14
Growing	21	Female	Pain	3	Sample 3	0.07	0.9	1	-1	82.98		1076.79	2388.13	3413.74	4383.76	2	11262.4	2815.61	970.01	1995.62	3306.96	1025.61	2336.95	1311.34	10946.5	1824.42	Pain	0.95	0.05
Growing	23	Female	Pain	51	Sample 1	0.17	0.99		-1	86.75	295.59	886.53	2163.79	3429.89	4404.52	1	10884.7	2721.18	974.63	2240.74	3518	1266.1	2543.36	1277.26	11820.1	1970.02	Pain	0.98	0.02
Growing	23	Female	Pain	51	Sample 2	0.39	1.29	1	-1	89.03	425.28	1255.65	2261.58	3364.2	4506.32	2	11387.8	2846.94	1142.12	2244.74	3250.67	1102.62	2108.55	1005.93	10854.6	1809.11	Pain	0.93	0.07
Growing	23	Female	Pain	51	Sample 3	0.49	1.41	1	-1	89.64	498.19	1271.57	2228.47	3425.54	4569.32	2	11494.9	2873.72	1143.78	2340.85	3297.74	1197.07	2153.97	956.9	11090.3	1848.38	Pain	0.92	0.08
Growing	25	Female	Pain	15	Sample 1	0.21	0.43	1	-1	91.43		1386.26	2303.39	3161.23	4527.45	2	11378.3	2844.58	1366.21	2224.06	3141.19	857.85	1774.98	917.13	10281.4	1713.57	Pain	0.94	0.06
Growing	25	Female	Pain	15	Sample 2	0.36	0.8	1	-1	90.73		1158.37	2323.62	3188.31	4252.38	2	10922.7	2730.67	1064.06	1928.76	3094.01	864.69	2029.94	1165.25	10146.7	1691.12	Pain	0.98	0.02
Growing	25	Female	Pain	15	Sample 3	0.38	0.81	1	-1	91.07		1095.84	2296.28	3187.73	4413.31	2	10993.2	2748.29	1225.58	2117.03	3317.46	891.45	2091.88	1200.43	10843.8	1807.31	Pain	0.97	0.03
Growing	26	Female	Pain	21	Sample 1	0.18	0.82	1	-1	87.74	82.87	923.42	1995.63	3237.71	4595.21	2	10752	2687.99	1357.5	2599.58	3671.79	1242.08	2314.29	1072.21	12257.5	2042.91	Pain	0.99	0.01
Growing	26	Female	Pain	21	Sample 2	0.18	0.76	1	-1	88.12	302.09	951.09	2176.84	3304.31	4656.45	2	11088.7	2772.18	1352.14	2479.61	3705.36	1127.47	2353.22	1225.75	12243.6	2040.59	Pain	0.96	0.04
Growing	26	Female	Pain	21	Sample 3	0.3	0.75	1	-1	90.39	402.58	999.61	2151.6	3438.96	4669.87	2	11260	2815.01	1230.9	2518.27	3670.25	1287.37	2439.35	1151.98	12298.1	2049.69	Pain	0.95	0.05
Growing	28	Female	Pain	57	Sample 1	0.16	1.14	1	-1	85.77	321	848.94	1992.05	3192.54	4491.91	2	10525.4	2631.36	1299.37	2499.87	3642.97	1200.49	2343.6	1143.11	12129.4	2021.57	Cold	0.02	0.98
Growing	28	Female	Pain	57	Sample 2	0.33	0.96	1	-1	89.76	210.81	945.94	1962.12	2964.05	4662.68	2	10534.8	2633.7	1698.64	2700.57	3716.75	1001.93	2018.11	1016.18	12152.2	2025.36	Cold	0.01	0.99
Growing	28	Female	Pain	57	Sample 3	0.22	1.08	1	-1	87.35	460.17	953.21	1895.47	3322.74	4690.85	2	10862.3	2715.57	1368.11	2795.39	3737.64	1427.28	2369.53	942.25	12640.2	2106.7	Pain	0.98	0.02
Growing	29	Female	Pain	78	Sample 1	0.08	0.43	1	-1	87.8		1108.32	2170.78	3383.71	4569.23	2	11232	2808.01	1185.52	2398.45	3460.91	1212.94	2275.4	1062.46	11595.7	1932.61	Pain	0.95	0.05
Growing	29	Female	Pain	78	Sample 2	0.14	0.52	1	-1	89.07		1140.07	2051.17	3263.15	4595.7	2	11050.1	2762.52	1332.55	2544.53	3455.63	1211.98	2123.08	911.1	11578.9	1929.81	Pain	0.97	0.03
Growing	29	Female	Pain	78	Sample 3	0.02	0.45	1	-1	80.42	463.01	906.34	2046.57	3235.92	4516.36	2	10705.2	2676.3	1280.45	2469.79	3610.03	1189.34	2329.58	1140.23	12019.4	2003.24	Pain	1	0
Growing	30	Female	Pain	17	Sample 1	0.04	0.41	1	-1	84.57	467.85	1166.6	2318.31	3447.1	4631.4	2	11563.4	2890.85	1184.3	2313.09	3464.8	1128.79	2280.5	1151.71	11523.2	1920.53	Pain	0.92	0.08
Growing	30	Female	Pain	17	Sample 2	0.04	0.65	1	-1	81.82	356.91	1190.51	2430.41	3561.98	4708.77	2	11891.7	2972.91	1146.79	2278.36	3518.26	1131.57	2371.47	1239.9	11686.4	1947.73	Pain	0.89	0.11
Growing	30	Female	Pain	17	Sample 3	0.04	0.37	1	-1	84.94		791.49	2189.31	3064.56	4740.8	2	10786.2	2696.54	1676.24	2551.48	3949.31	875.24	2273.07	1397.82	12723.2	2120.53	Pain	0.99	0.01
Growing	33	Female	Pain	29	Sample 1	0.06	0.55	1	-1	85.1	137.3	1629.26	2405.31	3688.11	4695.5	2	12418.2	3104.54	1007.38	2290.18	3066.23	1282.8	2058.85	776.05	10481.5	1746.92	Pain	0.84	0.16
Growing	33	Female	Pain	29	Sample 2	0.03	0.37	1	-1	83.28	367.89	665.54	2158.98	3287.9	4425.3	2	10537.7	2634.43	1137.4	2266.32	3759.76	1128.92	2622.37	1493.44	12408.2	2068.04	Cold	0.01	0.99
Growing	33	Female	Pain	29	Sample 3	0.2	0.69	1	-1	89.18	449.46	1575.73	2503.19	3596.04	4786.45	2	12461.4	3115.35	1190.4	2283.26	3210.72	1092.86	2020.31	927.46	10725	1787.5	Pain	0.83	0.17
Growing	36	Female	Pain	27	Sample 1	0.1	0.38	1	-1	89	286.07	988.83	2078.97	3346.24	4555.91	2	10970	2742.49	1209.66	2476.94	3567.08	1267.27	2357.42	1090.14	11968.5	1994.75	Pain	0.97	0.03
Growing	36	Female	Pain	27	Sample 2	0.13	0.44	1	-1	89.36	492.07	1171.21	2285.34	3534.49	4544.27	2	11535.3	2883.83	1009.79	2258.93	3373.07	1249.15	2363.28	1114.14	11368.4	1894.73	Pain	0.92	0.08
Growing	36	Female	Pain	27	Sample 3	0.18	0.41	1	-1	91.46		1169.2	2252.66	3399.95	4562.95	2	11384.8	2846.19	1163	2310.29	3393.75	1147.3	2230.75	1083.46	11328.5	1888.09	Pain	0.93	0.07
Growing	37	Female	Pain	49	Sample 1	0.01	0.49	1	-0.77	76.6		887.01	2282.93	3443.9	4595.11	1.77	11209	2802.24	1151.21	2312.17	3708.1	1160.97	2556.89	1395.93	12285.3	2047.54	Pain	0.95	0.05
Growing	37	Female	Pain	49	Sample 2	0.1	0.45	1	-1	88.05	216.03	1096.62	2335.47	3662.68	4706.68	2	11801.5	2950.36	1044	2371.21	3610.06	1327.21	2566.06	1238.85	12157.4	2026.23	Pain	0.9	0.1
Growing	37	Female	Pain	49	Sample 3	0.02	0.59	0.98	-1	79.04	111.39	601.1	2096.91	3271.05	4570.05	1.98	10539.1	2634.78	1299.01	2473.15	3968.96	1174.14	2669.95	1495.81	13081	2180.17	Cold	0.01	0.99
Growing	2	Female	Hunger	232	Sample 1	0.01	0.64	1	-1	76.12	356.67	721.25	2019.63	3043	3987.58	2	9771.46	2442.87	944.58	1967.95	3266.34	1023.37	2321.76	1298.39	10822.4	1803.73	Cold	0.09	0.91
Growing	2	Female	Hunger	232	Sample 2	0.01	0.54	0.84	-1	74.48	338.17	770.52	1953.78	3050.8	4145.48	1.84	9920.58	2480.14	1094.68	2191.7	3374.95	1097.02	2280.28	1183.26	11221.9	1870.31	Cold	0.07	0.93
Growing	2	Female	Hunger	232	Sample 3	0.01	0.54	1	-1	75.22	376.93	661.68	2017.48	3159.39	4110.57	2	9949.12	2487.28	951.17	2093.09	3448.89	1141.91	2497.72	1355.8	11488.6	1914.76	Cold	0.07	0.93
Growing	3	Female	Hunger	211	Sample 1	0.01	0.42	1	-0.78	77.16	334.37	454.15	1964.67	2907.67	3797.3	1.78	9123.79	2280.95	889.63	1832.63	3343.15	942.99	2453.51	1510.52	10972.4	1828.74	Hunger	0.15	0.85
Growing	3	Female	Hunger	211	Sample 2	0	0.35	0.49	-0.43	73.91	174.03	554.78	1867.9	2938.41	4085.25	0.91	9446.33	2361.58	1146.84	2217.35	3530.47	1070.51	2383.63	1313.12	11661.9	1943.65	Cold	0.12	0.88
Growing	3	Female	Hunger	211	Sample 3	0.01	0.35	1	-1	78.45	323.37	648.57	1978.79	2772.08	3827.06	2	9226.5	2306.63	1054.99	1848.27	3178.49	793.28	2123.5	1330.22	10328.8	1721.46	Hunger	0.14	0.86
Growing	6	Female	Hunger	221	Sample 1	0.06	0.53	1	-1	85.05	355.3	508.49	1893.16	2782.57	3963.19	2	9147.4	2286.85	1180.62	2070.03	3454.7	889.41	2274.08	1384.67	11253.5	1875.58	Hunger	0.14	0.86
Growing	6	Female	Hunger	221	Sample 2	0.02	0.53	1	-1	79.74	290.32	595	1819.11	2873.12	4027	2	9314.22	2328.56	1153.88	2207.88	3432	1054	2278.12	1224.11	11350	1891.67	Cold	0.13	0.87
Growing	6	Female	Hunger	221	Sample 3	0.02	0.47	0.95	-1	80.82	138.43	424.64	1838.27	2860.55	4161.43	1.95	9284.89	2321.22	1300.88	2323.16	3736.79	1022.28	2435.91	1413.63	12232.6	2038.77	Cold	0.13	0.87
Growing	8	Female	Hunger	262	Sample 1	0.03	0.41	1	-1	83.76	305.04	511.76	1976.29	3000.79	3973.46	2	9462.29	2365.57	972.67	1997.17	3461.7	1024.5	2489.03	1464.53	11409.6	1901.6	Cold	0.11	0.89
Growing	8	Female	Hunger	262	Sample 2	0.07	0.63	1	-1	85.13	115.16	614.88	2076.1	3143.42	4134.54	2	9968.94	2492.23	991.13	2058.45	3519.66	1067.32	2528.53	1461.21	11626.3	1937.72	Cold	0.07	0.93
Growing	8	Female	Hunger	262	Sample 3	0.02	0.62	0.77	-0.96	80.16	238.47	492.55	2145.47	3142.16	4137.5	1.73	9917.68	2479.42	995.33	1992.02	3644.95	996.69	2649.61	1652.92	11931.5	1988.59	Cold	0.07	0.93
Growing	10	Female	Hunger	207	Sample 1	0.01	0.33	1	-0.85	80.16	349.96	516.82	1934.73	2966.16	4053.12	1.85	9470.84	2367.71	1086.95	2118.39	3536.3	1031.43	2449.34	1417.91	11640.3	1940.05	Cold	0.11	0.89
Growing	10	Female	Hunger	207	Sample 2	0.01	0.3	1	-1	81.77	361.19	512.54	2053.94	3048.15	4182.38	2	9797.01	2449.25	1134.23	2128.44	3669.84	994.21	2535.61	1541.4	12003.7	2000.62	Cold	0.08	0.92
Growing	10	Female	Hunger	207	Sample 3	0.01	0.24	1	-1	81.84	359.3	459.1	2103.71	3292.34	4415.77	2	10270.9	2567.73	1123.44	2312.06	3956.67	1188.63	2833.23	1644.61	13058.6	2176.44	Normal	0.04	0.96
Growing	14	Female	Hunger	244	Sample 1	0.01	0.23	1	-1	81.42	329.37	516.6	2083.25	3158.12	4049.63	2	9807.59	2451.9	891.51	1966.38	3533.03	1074.86	2641.52	1566.66	11674	1945.66	Normal	0.08	0.92
Growing	14	Female	Hunger	244	Sample 2	0.02	0.52	0.99	-0.98	80.7	267.45	554.56	1806.18	2924	4206.5	1.97	9491.25	2372.81	1282.5	2400.32	3651.94	1117.82	2369.44	1251.62	12073.6	2012.27	Cold	0.11	0.89
Growing	14	Female	Hunger	244	Sample 3	0.1	0.71	1	-1	85.74	378.03	790.86	1801.81	2815.66	4465	2	9873.33	2468.33	1649.33	2663.18	3674.14	1013.85	2024.8	1010.95	12036.3	2006.04	Cold	0.08	0.92
Growing	15	Female	Hunger	208	Sample 1	0.02	0.23	1	-1	84.82	356.42	466.67	1679.72	2683.78	3748.81	2	8578.98	2144.75	1065.03	2069.09	3282.14	1004.06	2217.1	1213.04	10850.5	1808.41	Normal	0.2	0.8
Growing	15	Female	Hunger	208	Sample 2	0.03	0.3	1	-1	84.74	364.57	482.01	2032.47	2899.38	3922.93	2	9336.79	2334.2	1023.54	1890.45	3440.91	866.91	2417.37	1550.46	11189.6	1864.94	Hunger	0.13	0.87
Growing	15	Female	Hunger	208	Sample 3	0.04	0.35	1	-1	85.78	145.69	441.11	1994.34	2882.14	3828.25	2	9145.84	2286.46	946.11	1833.91	3387.14	887.8	2441.03	1553.23	11049.2	1841.53	Hunger	0.14	0.86
Growing	17	Female	Hunger	252	Sample 1	0.09	0.48	1	-1	87.59	325.98	524.13	1769.61	2783.3	3827.52	2	8904.56	2226.14	1044.22	2057.91	3303.39	1013.69	2259.17	1245.48	10923.9	1820.65	Cold	0.17	0.83
Growing	17	Female	Hunger	252	Sample 2	0.07	0.37	1	-1	87.51	332.88	408	2027.2	3245.37	4198.56	2	9879.13	2469.78	953.19	2171.36	3790.55	1218.17	2837.36	1619.2	12589.8	2098.3	Cold	0.08	0.92
Growing	17	Female	Hunger	252	Sample 3	0.07	0.41	1	-1	87.2	350.25	542.98	1916.75	2913.66	3910.19	2	9283.58	2320.9	996.52	1993.44	3367.21	996.91	2370.68	1373.77	11098.5	1849.76	Cold	0.13	0.87
Growing	18	Female	Hunger	220	Sample 1	0.01	0.39	1	-1	78.23	249.95	672.2	2028.88	3020.47	3884.41	2	9605.96	2401.49	863.94	1855.53	3212.21	991.6	2348.28	1356.68	10628.2	1771.37	Cold	0.1	0.9
Growing	18	Female	Hunger	220	Sample 2	0.01	0.44	0.79	-0.71	78.97	286.97	382.52	1804.46	2890.94	3876.98	1.5	8954.9	2238.73	986.04	2072.53	3494.46	1086.49	2508.42	1421.94	11569.9	1928.31	Cold	0.16	0.84
Growing	18	Female	Hunger	220	Sample 3	0.04	0.63	1	-1	82.35	303.14	530.91	1866.68	2914.58	3973.88	2	9286.04	2321.51	1059.3	2107.21	3442.98	1047.9	2383.67	1335.77	11376.8	1896.14	Cold	0.13	0.87
Growing	19	Female	Hunger	253	Sample 1	0.02	0.47	1	-1	81.09	306.95	643.93	1971.52	3001.06	3784.3	2	9400.81	2350.2	783.24	1812.77	3140.36	1029.53	2357.13	1327.59	10450.6	1741.77	Cold	0.12	0.88
Growing	19	Female	Hunger	253	Sample 2	0.06	0.47	1	-1	85.65	171.01	700.22	1797.14	2967.21	4093.05	2	9557.62	2389.4	1125.84	2295.91	3392.83	1170.07	2266.99	1096.92	11348.6	1891.43	Cold	0.11	0.89
Growing	19	Female	Hunger	253	Sample 3	0.04	0.63	1	-1	82.53	257.61	689.09	1858.41	2914.94	4002.23	2	9464.67	2366.17	1087.29	2143.82	3313.14	1056.53	2225.85	1169.32	10996	1832.66	Cold	0.11	0.89
Growing	21	Female	Hunger	216	Sample 1	0.01	0.44	1	-1	79.19	259.07	444.87	1960.64	2967.59	3905.46	2	9278.56	2319.64	937.86	1944.82	3460.58	1006.96	2522.72	1515.76	11388.7	1898.12	Cold	0.13	0.87
Growing	21	Female	Hunger	216	Sample 2	0	0.33	0.63	-0.65	76.62	311.71	477.07	1899.9	2952.18	3938.69	1.27	9267.84	2316.96	986.51	2038.78	3461.62	1052.28	2475.11	1422.83	11437.1	1906.19	Cold	0.13	0.87
Growing	21	Female	Hunger	216	Sample 3	0.01	0.31	1	-1	78.57	316.61	434.4	1953.75	3021.73	3738.93	2	9148.79	2287.2	717.2	1785.18	3304.53	1067.98	2587.33	1519.35	10981.6	1830.26	Cold	0.14	0.86
Growing	23	Female	Hunger	209	Sample 1	0	0.36	0.77	-0.66	76.43	181.98	550.03	2101.67	3140.22	3930.36	1.42	9722.29	2430.57	790.14	1828.69	3380.33	1038.55	2590.19	1551.64	11179.5	1863.26	Cold	0.09	0.91
Growing	23	Female	Hunger	209	Sample 2	0.01	0.54	1	-0.9	78.34	163.29	615.44	1862.48	3031.4	4084.41	1.9	9593.73	2398.43	1053.01	2221.93	3468.97	1168.93	2415.96	1247.03	11575.8	1929.3	Cold	0.1	0.9
Growing	23	Female	Hunger	209	Sample 3	0	0.42	0.54	-0.86	73.82	348.49	514.57	2116.02	3232.16	4238.73	1.4	10101.5	2525.37	1006.57	2122.71	3724.16	1116.15	2717.59	1601.45	12288.6	2048.1	Cold	0.05	0.95
Growing	25	Female	Hunger	245	Sample 1	0.02	0.72	1	-1	78.07	85.56	652.11	1947.38	3048.59	3981.26	2	9629.34	2407.33	932.66	2033.88	3329.15	1101.21	2396.48	1295.27	11088.7	1848.11	Cold	0.1	0.9
Growing	25	Female	Hunger	245	Sample 2	0.02	0.77	1	-1	77.7	82.88	647.1	1995.94	3126.4	3907.01	2	9676.44	2419.11	780.61	1911.07	3259.91	1130.46	2479.3	1348.84	10910.2	1818.36	Cold	0.09	0.91
Growing	25	Female	Hunger	245	Sample 3	0.01	0.77	0.79	-0.66	73.68	95.88	889.48	2023.59	3177.68	4276.88	1.45	10367.6	2591.91	1099.19	2253.29	3387.39	1154.09	2288.2	1134.11	11316.3	1886.05	Cold	0.03	0.97
Growing	26	Female	Hunger	248	Sample 1	0.02	0.49	0.93	-1	79.64	337.97	539.61	2001.8	3066.75	4274.69	1.93	9882.86	2470.71	1207.94	2272.89	3735.08	1064.95	2527.14	1462.19	12270.2	2045.03	Cold	0.08	0.92
Growing	26	Female	Hunger	248	Sample 2	0	0.36	0.69	-0.61	76.22		570.74	2040.12	2903.59	3912.02	1.29	9426.48	2356.62	1008.43	1871.9	3341.28	863.46	2332.85	1469.38	10887.3	1814.55	Hunger	0.12	0.88
Growing	26	Female	Hunger	248	Sample 3	0.03	0.47	1	-1	82.68		706.43	1872.06	3002.17	4156.67	2	9737.34	2434.33	1154.49	2284.61	3450.23	1130.11	2295.74	1165.63	11480.8	1913.47	Cold	0.09	0.91
Growing	28	Female	Hunger	231	Sample 1	0	0.29	0.39	-0.45	74.37	295.29	553.65	1957.13	3121.45	4334.45	0.84	9966.67	2491.67	1213	2377.32	3780.79	1164.32	2567.79	1403.47	12506.7	2084.45	Cold	0.07	0.93
Growing	28	Female	Hunger	231	Sample 2	0.01	0.29	0.69	-0.74	81.21	280.78	471.92	2155.05	3193.57	4225.47	1.43	10046	2511.51	1031.9	2070.42	3753.55	1038.52	2721.65	1683.13	12299.2	2049.86	Cold	0.06	0.94
Growing	28	Female	Hunger	231	Sample 3	0.01	0.3	0.7	-0.97	79.08	291.66	637.75	2267.88	3267.35	4173.03	1.67	10346	2586.5	905.68	1905.14	3535.27	999.47	2629.59	1630.13	11605.3	1934.21	Cold	0.03	0.97
Growing	29	Female	Hunger	242	Sample 1	0	0.2	0.64	-0.66	76.95	329.24	469.87	2312.55	3143.3	3929.87	1.3	9855.59	2463.9	786.56	1617.32	3459.99	830.76	2673.43	1842.67	11210.7	1868.45	Normal	0.08	0.92
Growing	29	Female	Hunger	242	Sample 2	0	0.21	0.53	-0.83	78.21		459.74	2071.57	3105.26	4108.72	1.36	9745.3	2436.32	1003.46	2037.16	3648.98	1033.69	2645.52	1611.82	11980.6	1996.77	Normal	0.09	0.91
Growing	29	Female	Hunger	242	Sample 3	0	0.41	0.63	-0.49	75.6	146.51	474.54	1927.27	3088.24	4088.01	1.12	9578.07	2394.52	999.76	2160.73	3613.46	1160.97	2613.7	1452.73	12001.4	2000.22	Cold	0.1	0.9
Growing	30	Female	Hunger	236	Sample 1	0	0.59	0.43	-0.42	70.68	325.7	565.19	1963.04	3055.26	4235.77	0.85	9819.25	2454.81	1180.51	2272.73	3670.58	1092.22	2490.07	1397.85	12104	2017.33	Cold	0.08	0.92
Growing	33	Female	Hunger	219	Sample 1	0.01	0.4	0.59	-0.67	79.01	351.76	458.33	1955.74	2939.79	4062.84	1.26	9416.7	2354.18	1123.05	2107.09	3604.51	984.05	2481.46	1497.41	11797.6	1966.26	Cold	0.12	0.88
Growing	33	Female	Hunger	219	Sample 2	0.01	0.45	0.46	-0.48	75.86	208.38	531.16	2132.93	3095.97	4228.39	0.94	9988.44	2497.11	1132.43	2095.47	3697.23	963.04	2564.81	1601.77	12054.7	2009.12	Cold	0.07	0.93
Growing	33	Female	Hunger	219	Sample 3	0.01	0.5	0.59	-0.62	78.88	343	653.13	1842.95	2904.38	4053.75	1.21	9454.22	2363.55	1149.37	2210.8	3400.62	1061.43	2251.24	1189.82	11263.3	1877.21	Cold	0.12	0.88
Growing	37	Female	Hunger	213	Sample 1	0.04	0.51	1	-1	84.13	303.7	522.3	1870.38	2981	4063.81	2	9437.49	2359.37	1082.81	2193.44	3541.51	1110.63	2458.7	1348.08	11735.2	1955.86	Cold	0.12	0.88
Growing	37	Female	Hunger	213	Sample 2	0	0.32	0.48	-0.51	74.22	317.39	681.32	2106.15	3119.38	4123.32	0.99	10030.2	2507.55	1003.94	2017.17	3442	1013.23	2438.06	1424.83	11339.2	1889.87	Cold	0.06	0.94
Growing	37	Female	Hunger	213	Sample 3	0.01	0.74	0.72	-0.76	72.86	240.58	528.08	1933.24	3056.76	4095.57	1.48	9613.64	2403.41	1038.82	2162.34	3567.5	1123.52	2528.68	1405.16	11826	1971	Cold	0.1	0.9
Growing	2	Female	Normal	6	Sample 1	0	0.72	0.27	-0.25	67.06	116.3	745.16	2288.41	3327.06	4408.02	0.53	10768.7	2692.16	1080.96	2119.61	3662.86	1038.65	2581.91	1543.26	12027.2	2004.54	Pain	0.99	0.01
Growing	2	Female	Normal	6	Sample 2	0	0.84	0.32	-0.4	70.07	89.81	923.51	2366.45	3468.06	4486.51	0.72	11244.5	2811.13	1018.44	2120.06	3563	1101.62	2544.56	1442.94	11790.6	1965.1	Pain	0.95	0.05
Growing	3	Female	Normal	40	Sample 1	0	0.7	0.43	-0.62	72.22	341.19	674.51	2192.92	3221.8	4255.56	1.04	10344.8	2586.2	1033.76	2062.64	3581.05	1028.88	2547.29	1518.41	11772	1962	Cold	0.03	0.97
Growing	3	Female	Normal	40	Sample 2	0	0.62	1	-1	73.06	92.08	741.43	2193.63	3298.42	4400.1	2	10633.6	2658.39	1101.68	2206.47	3658.67	1104.79	2556.99	1452.2	12080.8	2013.46	Cold	0.01	0.99
Growing	3	Female	Normal	40	Sample 3	0	0.49	0.56	-0.41	70.21	391.34	781.47	2380.86	3489.25	4348.44	0.97	11000	2750.01	859.18	1967.58	3566.96	1108.4	2707.78	1599.38	11809.3	1968.21	Pain	0.97	0.03
Growing	6	Female	Normal	87	Sample 1	0.08	0.56	1	-1	86.22	89.77	941.38	1974.88	2892.94	4649.03	2	10458.2	2614.56	1756.09	2674.15	3707.65	918.06	1951.56	1033.5	12041	2006.84	Hunger	0.02	0.98
Growing	6	Female	Normal	87	Sample 2	0.21	0.07	1	-1	90.03	405.82	846.84	2098.54	2851.55	4579.1	2	10376	2594.01	1727.55	2480.56	3732.26	753.01	2004.71	1251.7	11949.8	1991.63	Normal	0.03	0.97
Growing	6	Female	Normal	87	Sample 3	0.11	0.66	1	-1	86.69		1016.19	2009.31	2913.85	4532.99	2	10472.3	2618.08	1619.14	2523.68	3516.8	904.54	1897.66	993.13	11455	1909.16	Hunger	0.02	0.98
Growing	8	Female	Normal	60	Sample 1	0	0.89	0.32	-0.26	69.55	316.26	679.96	2307.54	3353.72	4385.61	0.58	10726.8	2681.71	1031.9	2078.07	3705.65	1046.18	2673.76	1627.58	12163.1	2027.19	Pain	1	0
Growing	8	Female	Normal	60	Sample 2	0.01	1.02	0.32	-0.3	71.42	148.25	569.82	2097.59	3205.24	4164.29	0.62	10036.9	2509.24	959.04	2066.7	3594.46	1107.66	2635.42	1527.77	11891	1981.84	Hunger	0.06	0.94
Growing	8	Female	Normal	60	Sample 3	0.01	0.89	0.4	-0.39	72.31	124.6	555.15	2108.01	3307.18	4247.16	0.79	10217.5	2554.37	939.99	2139.16	3692.02	1199.17	2752.03	1552.86	12275.2	2045.87	Cold	0.04	0.96
Growing	10	Female	Normal	12	Sample 1	0.01	0.75	0.42	-0.52	72.69	279.47	640.39	2016.28	2961.24	4496.29	0.95	10114.2	2528.55	1535.04	2480.01	3855.9	944.96	2320.85	1375.89	12512.7	2085.44	Hunger	0.05	0.95
Growing	10	Female	Normal	12	Sample 2	0.01	0.86	0.4	-0.4	73.74	129.11	466.97	2222.36	3148.05	4263.97	0.8	10101.4	2525.34	1115.93	2041.61	3797	925.68	2681.08	1755.39	12316.7	2052.78	Hunger	0.05	0.95
Growing	10	Female	Normal	12	Sample 3	0.03	1.2	0.79	-0.75	77.54	262.94	490.33	2428.15	3327.15	4186.33	1.54	10432	2607.99	859.18	1758.18	3696.01	899	2836.83	1937.83	11987	1997.84	Hunger	0.02	0.98
Growing	14	Female	Normal	44	Sample 1	0.09	0.93	1	-1	84.47	457.61	903.55	2356.67	3473.19	4524.48	2	11257.9	2814.47	1051.29	2167.81	3620.93	1116.52	2569.64	1453.12	11979.3	1996.55	Pain	0.95	0.05
Growing	14	Female	Normal	44	Sample 2	0.24	1.11	1	-1	87.71	329.91	788.6	1885.99	3148.26	4528.63	2	10351.5	2587.87	1380.38	2642.64	3740.03	1262.27	2359.65	1097.38	12482.4	2080.39	Cold	0.03	0.97
Growing	14	Female	Normal	44	Sample 3	0.08	1.14	1	-1	82.64	260.89	833.93	1972.26	3677.58	4550.64	2	11034.4	2758.6	873.07	2578.38	3716.71	1705.32	2843.64	1138.33	12855.4	2142.57	Pain	0.97	0.03
Growing	15	Female	Normal	34	Sample 1	0.01	0.78	0.43	-0.46	73.11	100.19	608.72	2251.38	3349.77	4493.39	0.89	10703.3	2675.81	1143.62	2242	3884.66	1098.39	2741.05	1642.66	12752.4	2125.4	Pain	1	0
Growing	15	Female	Normal	34	Sample 2	0.01	0.58	0.61	-0.92	76.29	106.46	534.09	2293.42	3318.54	4264.93	1.52	10411	2602.74	946.38	1971.51	3730.84	1025.12	2784.45	1759.33	12217.6	2036.27	Cold	0.03	0.97
Growing	15	Female	Normal	34	Sample 3	0	0.4	0.45	-0.45	75.11	105.89	423.71	2182.78	3274.03	4486.39	0.9	10366.9	2591.73	1212.36	2303.61	4062.69	1091.25	2850.32	1759.08	13279.3	2213.22	Cold	0.03	0.97
Growing	17	Female	Normal	62	Sample 1	0	0.84	0.4	-0.34	66.35	101.39	724.66	2121	3221.02	4291.7	0.74	10358.4	2589.6	1070.68	2170.7	3567.04	1100.03	2496.36	1396.34	11801.1	1966.86	Cold	0.03	0.97
Growing	17	Female	Normal	62	Sample 2	0	0.27	0.45	-0.29	69.89	88.67	459.77	2021.72	2846.28	4273.88	0.74	9601.65	2400.41	1427.6	2252.17	3814.12	824.56	2386.51	1561.95	12266.9	2044.48	Normal	0.1	0.9
Growing	17	Female	Normal	62	Sample 3	0	0.27	0.24	-0.3	70.72	161.22	493.44	2151.72	3255.88	4375.62	0.54	10276.7	2569.17	1119.74	2223.9	3882.18	1104.17	2762.45	1658.28	12750.7	2125.12	Normal	0.04	0.96
Growing	18	Female	Normal	8	Sample 1	0	0.9	0.53	-0.45	71.57	162.56	678.71	2113.47	3372.03	4365.9	0.99	10530.1	2632.53	993.88	2252.43	3687.2	1258.55	2693.32	1434.77	12320.1	2053.36	Cold	0.01	0.99
Growing	18	Female	Normal	8	Sample 2	0	0.86	0.36	-0.36	71.79	164.81	820.84	2150.19	3567.1	4484.24	0.72	11022.4	2755.59	917.13	2334.04	3663.4	1416.91	2746.27	1329.36	12407.1	2067.85	Pain	0.97	0.03
Growing	18	Female	Normal	8	Sample 3	0.01	1.08	0.45	-0.58	72.37	238.26	852.55	2168.69	3426.99	4432.83	1.03	10881.1	2720.27	1005.84	2264.14	3580.28	1258.29	2574.43	1316.14	11999.1	1999.85	Pain	0.98	0.02
Growing	19	Female	Normal	65	Sample 1	0.01	1.02	0.79	-0.68	71.59	99.09	542.94	1997.39	3362.53	4410.2	1.47	10313.1	2578.27	1047.67	2412.81	3867.26	1365.14	2819.59	1454.45	12966.9	2161.15	Cold	0.04	0.96
Growing	19	Female	Normal	65	Sample 2	0.02	0.78	1	-1	77.66	375.1	632.31	1914.94	3417.44	4642.66	2	10607.4	2651.84	1225.22	2727.71	4010.34	1502.5	2785.12	1282.63	13533.5	2255.59	Cold	0.01	0.99
Growing	19	Female	Normal	65	Sample 3	0.01	0.95	0.31	-0.4	72.2	104.71	630.57	1987.16	3353.08	4483.14	0.71	10454	2613.49	1130.06	2495.97	3852.56	1365.92	2722.51	1356.59	12923.6	2153.93	Hunger	0.02	0.98
Growing	21	Female	Normal	1	Sample 1	0.01	0.91	1	-1	74.7	346.73	680.71	2009.76	3239.26	4401.13	2	10330.9	2582.72	1161.86	2391.37	3720.41	1229.5	2558.55	1329.05	12390.7	2065.12	Cold	0.03	0.97
Growing	21	Female	Normal	1	Sample 2	0	0.91	0.44	-0.75	71.4	110.11	1186.63	2374.79	3641.01	4626.87	1.19	11829.3	2957.32	985.86	2252.08	3440.23	1266.22	2454.37	1188.15	11586.9	1931.15	Pain	0.89	0.11
Growing	21	Female	Normal	1	Sample 3	0	0.84	0.47	-0.44	71.41	193.73	980.57	2310.05	3212.27	4495.87	0.91	10998.8	2749.69	1283.6	2185.82	3515.3	902.22	2231.69	1329.47	11448.1	1908.02	Pain	0.97	0.03
Growing	23	Female	Normal	50	Sample 1	0	0.25	0.49	-0.62	76.39	147.48	623.99	1986.56	3115.82	4298.24	1.11	10024.6	2506.15	1182.43	2311.68	3674.26	1129.26	2491.83	1362.57	12152	2025.34	Normal	0.06	0.94
Growing	23	Female	Normal	50	Sample 2	0	0.25	0.45	-0.46	73.78	171.87	872.3	2096.12	3470.18	4422.44	0.91	10861	2715.26	952.26	2326.32	3550.14	1374.06	2597.88	1223.83	12024.5	2004.08	Pain	0.98	0.02
Growing	23	Female	Normal	50	Sample 3	0	0.74	0.24	-0.24	69.25	341.55	543.86	2021.51	2955.59	4529.37	0.48	10050.3	2512.58	1573.78	2507.86	3985.5	934.08	2411.73	1477.65	12890.6	2148.43	Hunger	0.06	0.94
Growing	25	Female	Normal	14	Sample 1	0	0.39	0.79	-0.65	74.06		863.43	2278.37	3352.07	4268.39	1.43	10762.3	2690.57	916.33	1990.02	3404.96	1073.7	2488.63	1414.94	11288.6	1881.43	Pain	0.99	0.01
Growing	25	Female	Normal	14	Sample 2	0	0.39	0.2	-0.21	70.78	104.63	468.26	2283.19	3387.38	4195.05	0.4	10333.9	2583.47	807.67	1911.86	3726.79	1104.19	2919.12	1814.92	12284.6	2047.43	Hunger	0.03	0.97
Growing	25	Female	Normal	14	Sample 3	0	0.78	0.32	-0.36	71.03	116.19	593.09	2173.6	3259.38	4360.95	0.68	10387	2596.75	1101.57	2187.35	3767.85	1085.78	2666.28	1580.5	12389.3	2064.89	Hunger	0.03	0.97
Growing	26	Female	Normal	20	Sample 1	0.01	0.48	1	-1	79.34		920.04	2266.12	3440.86	4321.56	2	10948.6	2737.14	880.71	2055.45	3401.52	1174.74	2520.81	1346.07	11379.3	1896.55	Pain	0.98	0.02
Growing	26	Female	Normal	20	Sample 2	0	0.32	0.85	-0.76	74.68		786.84	2387.25	3580.52	4364.96	1.61	11119.6	2779.9	784.44	1977.71	3578.12	1193.26	2793.67	1600.41	11927.6	1987.94	Pain	0.96	0.04
Growing	26	Female	Normal	20	Sample 3	0	0.51	0.57	-0.41	73.08		600.86	2185.78	3298.32	4545.14	0.98	10630.1	2657.52	1246.82	2359.35	3944.28	1112.53	2697.45	1584.92	12945.4	2157.56	Cold	0.01	0.99
Growing	28	Female	Normal	56	Sample 1	0.01	0.79	0.37	-0.46	74.41	131.75	412.2	2003.55	3112.56	4413.72	0.83	9942.02	2485.5	1301.16	2410.17	4001.52	1109	2700.36	1591.36	13113.6	2185.59	Cold	0.07	0.93
Growing	28	Female	Normal	56	Sample 2	0.01	0.68	0.65	-0.79	74.33	97.79	536.73	2028.75	3042.37	4489.77	1.44	10097.6	2524.4	1447.4	2461.02	3953.05	1013.62	2505.64	1492.02	12872.8	2145.46	Cold	0.06	0.94
Growing	28	Female	Normal	56	Sample 3	0	0.6	0.43	-0.39	73.31	324.77	570.39	1993.09	3284.1	4502.75	0.82	10350.3	2587.58	1218.65	2509.66	3932.36	1291.02	2713.72	1422.7	13088.1	2181.35	Cold	0.03	0.97
Growing	29	Female	Normal	77	Sample 1	0	0.56	0.25	-0.21	67.35	344.54	572.14	2308.1	3546.06	4338.68	0.46	10765	2691.24	792.62	2030.58	3766.54	1237.96	2973.92	1735.96	12537.6	2089.6	Pain	0.99	0.01
Growing	29	Female	Normal	77	Sample 2	0	0.76	0.13	-0.12	64.07	100.45	563.06	2292.73	3407.27	4393.48	0.25	10656.5	2664.13	986.21	2100.74	3830.42	1114.53	2844.21	1729.68	12605.8	2100.97	Hunger	0	1
Growing	29	Female	Normal	77	Sample 3	0	0.86	0.17	-0.23	65.2	144.25	384.72	2.179	3269.94	4319.89	0.4	10153.7	2538.43	1049.95	2140.71	3935.17	1090.76	2885.22	1794.46	12896.3	2149.38	Hunger	0.05	0.95
Growing	30	Female	Normal	16	Sample 1	0	0.85	0.35	-0.27	66.28	462.19	741.55	2237.54	3482.6	4504.48	0.62	10966.2	2741.54	1021.89	2266.94	3762.93	1245.06	2741.05	1495.99	12533.9	2088.98	Pain	0.97	0.03
Growing	30	Female	Normal	16	Sample 2	0	0.6	0.23	-0.19	66.66	394.19	575.95	2159.1	3259.78	4344.55	0.42	10339.4	2584.85	1084.77	2185.45	3768.6	1100.68	2683.83	1583.15	12406.5	2067.75	Hunger	0.03	0.97
Growing	30	Female	Normal	16	Sample 3	0	0.58	0.32	-0.31	67.83	288.66	645.82	2251.05	3542.67	4460.09	0.62	10899.6	2724.91	917.42	2209.04	3814.27	1291.62	2896.85	1605.23	12734.4	2122.4	Pain	0.98	0.02
Growing	33	Female	Normal	28	Sample 1	0.01	0.79	0.35	-0.41	73.34	135.5	556.61	2099.77	3190.16	4430.84	0.76	10277.4	2569.34	1240.68	2331.08	3874.23	1090.39	2633.54	1543.15	12713.1	2118.85	Cold	0.04	0.96
Growing	33	Female	Normal	28	Sample 2	0	0.57	0.7	-0.52	72.79	363.69	923.64	2422.92	3434.5	4366.5	1.22	11147.6	2786.89	932.01	1943.58	3442.86	1011.57	2510.85	1499.28	11340.2	1890.03	Pain	0.96	0.04
Growing	33	Female	Normal	28	Sample 3	0	0.61	0.49	-0.37	71.05	92.04	1017.95	2519.13	3490.12	4484.55	0.86	11511.8	2877.94	994.43	1965.42	3466.6	970.99	2472.18	1501.19	11370.8	1895.13	Pain	0.92	0.08
Growing	36	Female	Normal	26	Sample 1	0.02	0.41	1	-1	82.36		841.35	2231.83	3590.4	4525.62	2	11189.2	2797.3	935.22	2293.79	3684.27	1358.57	2749.05	1390.48	12411.4	2068.56	Pain	0.95	0.05
Growing	36	Female	Normal	26	Sample 2	0	0.51	1	-0.97	71.78	77.62	890.39	2394.65	3686.86	4600.19	1.97	11572.1	2893.03	913.33	2205.54	3709.8	1292.21	2796.47	1504.26	12421.6	2070.27	Pain	0.92	0.08
Growing	36	Female	Normal	26	Sample 3	0	0.51	0.96	-0.95	72.7	356.83	589.8	2188.48	3336	4354.03	1.91	10468.3	2617.08	1018.03	2165.55	3764.23	1147.52	2746.2	1598.68	12440.2	2073.37	Cold	0.02	0.98
Growing	37	Female	Normal	48	Sample 1	0	0.69	0.48	-0.38	72.84	90.19	1133.68	2525.03	3643.12	4572.11	0.86	11873.9	2968.48	928.99	2047.08	3438.43	1118.09	2509.44	1391.35	11433.4	1905.56	Pain	0.89	0.11
Growing	37	Female	Normal	48	Sample 2	0.01	0.85	0.49	-0.55	73.22	89.83	986.19	2431.18	3473.41	4554.84	1.04	11445.6	2861.4	1081.43	2123.66	3568.65	1042.23	2487.22	1445	11748.2	1958.03	Pain	0.93	0.07
Growing	37	Female	Normal	48	Sample 3	0.01	0.67	0.89	-1	77.32	97.34	465.6	2034.25	3212.2	4489.88	1.89	10201.9	2550.48	1277.69	2455.64	4024.29	1177.95	2746.6	1568.65	13250.8	2208.47	Cold	0.05	0.95
Growing	2	Female	Thirst	106	Sample 1	0	0.47	0.13	-0.12	60.6	239.09	686.76	2129.95	3333.9	4431.13	0.25	10581.7	2645.43	1097.23	2301.18	3744.37	1203.95	2647.14	1443.19	12437	2072.84	Hunger	0.01	0.99
Growing	2	Female	Thirst	106	Sample 2	0	0.52	0.09	-0.11	60.37	117.17	467.01	2044.31	3337.36	4251.14	0.2	10099.8	2524.95	913.78	2206.83	3784.13	1293.04	2870.35	1577.3	12645.4	2107.57	Hunger	0.06	0.94
Growing	2	Female	Thirst	106	Sample 3	0	0.52	0.13	-0.13	61.93	106.16	631.09	2240.43	3269.59	4265.18	0.26	10406.3	2601.57	995.59	2024.75	3634.09	1029.16	2638.5	1609.34	11931.4	1988.57	Hunger	0.03	0.97
Growing	3	Female	Thirst	133	Sample 1	0	0.7	0.99	-0.73	72.66	90.62	997.25	2340.94	3477.75	4473.14	1.72	11289.1	2822.27	995.39	2132.21	3475.89	1136.82	2480.5	1343.69	11564.5	1927.42	Pain	0.94	0.06
Growing	3	Female	Thirst	133	Sample 2	0.01	0.76	0.59	-0.55	75.7	91.33	488.02	2106.81	3221.04	4255.29	1.14	10071.1	2517.79	1034.25	2148.48	3767.27	1114.23	2733.02	1618.8	12416	2069.34	Cold	0.06	0.94
Growing	3	Female	Thirst	133	Sample 3	0.01	0.73	0.53	-0.8	75.66	78.31	850.64	2262.8	3358.46	4496.54	1.33	10968.4	2742.11	1138.07	2233.73	3645.9	1095.66	2507.83	1412.17	12033.4	2005.56	Pain	0.97	0.03
Growing	6	Female	Thirst	132	Sample 1	0.01	0.72	0.79	-0.78	76.08	288.13	603.54	2065.52	3220.68	4272.94	1.57	10162.7	2540.67	1052.26	2207.42	3669.39	1155.16	2617.14	1461.97	12163.4	2027.22	Cold	0.05	0.95
Growing	6	Female	Thirst	132	Sample 2	0	0.53	0.34	-0.44	72.96	107.85	545.55	1951.3	3161.89	4378.53	0.78	10037.3	2509.32	1216.64	2427.22	3832.98	1210.58	2616.34	1405.75	12709.5	2118.25	Hunger	0.06	0.94
Growing	8	Female	Thirst	124	Sample 1	0	0.44	0.34	-0.43	74.44	120	591.19	2254.47	3297.71	4306.37	0.77	10449.7	2612.43	1008.67	2051.9	3715.19	1043.23	2706.52	1663.28	12188.8	2031.47	Hunger	0.02	0.98
Growing	8	Female	Thirst	124	Sample 2	0	0.44	0.47	-0.32	72.69	104.75	501.84	2032.2	3073.59	4437.1	0.79	10044.7	2511.18	1363.51	2404.9	3935.26	1041.39	2571.75	1530.36	12847.2	2141.2	Cold	0.06	0.94
Growing	8	Female	Thirst	124	Sample 3	0.01	0.52	0.51	-0.45	76.36	121.13	517.12	2196.81	3116.04	4212.49	0.96	10042.5	2510.62	1096.45	2015.69	3695.37	919.24	2598.92	1679.69	12005.4	2000.89	Hunger	0.06	0.94
Growing	10	Female	Thirst	103	Sample 1	0	1.05	0.18	-0.1	60.81	99.89	537.36	2183.28	3280.36	4397.22	0.28	10398.2	2599.55	1116.86	2213.94	3859.86	1097.08	2743	1645.92	12676.7	2112.78	Hunger	0.03	0.97
Growing	10	Female	Thirst	103	Sample 2	0	1.02	0.12	-0.1	61.95	99.39	544.4	2192.91	3069.16	4437.98	0.22	10244.5	2561.11	1368.83	2245.08	3893.58	876.25	2524.75	1648.5	12557	2092.83	Hunger	0.04	0.96
Growing	10	Female	Thirst	103	Sample 3	0	0.78	0.11	-0.1	62.7	107	543.92	2205.52	3191.84	4267.93	0.21	10209.2	2552.3	1076.09	2062.4	3724	986.31	2647.91	1661.6	12158.3	2026.39	Hunger	0.04	0.96
Growing	14	Female	Thirst	131	Sample 1	0.02	0.48	1	-1	80.6		921.43	1976.25	3449.75	4540.27	2	10887.7	2721.93	1090.52	2564.03	3618.84	1473.5	2528.32	1054.82	12330	2055	Pain	0.98	0.02
Growing	14	Female	Thirst	131	Sample 2	0.03	0.98	1	-1	78.68	472.1	882.22	1618.14	2664.17	4479.4	2	9643.93	2410.98	1815.22	2861.26	3597.18	1046.04	1781.95	735.91	11837.6	1972.93	Cold	0.1	0.9
Growing	14	Female	Thirst	131	Sample 3	0.04	0.92	1	-1	81.12	122.14	928.52	2050.09	4085.55	4783.07	2	11847.2	2961.81	697.52	2732.98	3854.55	2035.46	3157.03	1121.57	13599.1	2266.52	Pain	0.89	0.11
Growing	15	Female	Thirst	104	Sample 1	0	0.48	0.26	-0.25	70.37	149.12	435.97	2121.12	3365.25	4616.75	0.52	10539.1	2634.77	1251.5	2495.63	4180.78	1244.13	2929.28	1685.15	13786.5	2297.74	Hunger	0.01	0.99
Growing	15	Female	Thirst	104	Sample 2	0	0.62	0.23	-0.23	68.7	145.85	431.26	1946.39	3234.53	4435.13	0.46	10047.3	2511.83	1200.59	2488.74	4003.86	1288.15	2803.27	1515.12	13299.7	2216.62	Hunger	0.06	0.94
Growing	15	Female	Thirst	104	Sample 3	0	0.69	0.25	-0.28	68.96	126.28	625.18	2011.63	3382.9	4391.62	0.52	10411.3	2602.83	1008.72	2379.99	3766.44	1371.27	2757.71	1386.44	12670.6	2111.76	Hunger	0.03	0.97
Growing	17	Female	Thirst	110	Sample 1	0.04	1.52	1	-1	78.91	81.93	1289.74	2551.51	3863.83	4667.4	2	12372.5	3093.12	803.56	2115.89	3377.65	1312.33	2574.09	1261.76	11445.3	1907.55	Pain	0.84	0.16
Growing	17	Female	Thirst	110	Sample 2	0.14	1.94	1	-1	82.82	197.35	1358.73	2539.47	3734.34	4595.44	2	12228	3056.99	861.09	2055.97	3236.7	1194.88	2375.61	1180.73	10905	1817.5	Pain	0.86	0.14
Growing	17	Female	Thirst	110	Sample 3	0.25	1.74	1	-1	85.38	309.69	1236.14	2298.57	3620.18	4482.33	2	11637.2	2909.3	862.15	2183.75	3246.19	1321.61	2384.04	1062.43	11060.2	1843.36	Pain	0.91	0.09
Growing	18	Female	Thirst	116	Sample 1	0.01	0.64	0.62	-0.61	75.96	98.49	585.83	2041.26	3383.71	4533.33	1.23	10544.1	2636.03	1149.62	2492.08	3947.5	1342.45	2797.88	1455.43	13185	2197.49	Cold	0.01	0.99
Growing	18	Female	Thirst	116	Sample 2	0.01	0.51	0.63	-0.62	76.6	129.57	714.42	2083.48	3196.44	4344.53	1.24	10338.9	2584.72	1148.09	2261.04	3630.11	1112.96	2482.02	1369.07	12003.3	2000.55	Cold	0.03	0.97
Growing	18	Female	Thirst	116	Sample 3	0	0.6	0.3	-0.32	72.11	119.12	628.03	2036.25	3269.97	4409.62	0.62	10343.9	2585.97	1139.65	2373.37	3781.59	1233.72	2641.94	1408.22	12578.5	2096.42	Hunger	0.03	0.97
Growing	19	Female	Thirst	138	Sample 1	0	0.49	0.45	-0.36	73.39	277.04	419.09	1808.31	2905.77	4484.93	0.81	9618.1	2404.53	1579.16	2676.63	4065.85	1097.46	2486.68	1389.22	13295	2215.83	Cold	0.1	0.9
Growing	19	Female	Thirst	138	Sample 2	0.01	0.36	1	-1	79.07	299.39	635.25	2145.33	3523.95	4655.1	2	10959.6	2739.91	1131.15	2509.77	4019.85	1378.62	2888.7	1510.08	13438.2	2239.69	Pain	0.97	0.03
Growing	19	Female	Thirst	138	Sample 3	0.03	0.6	1	-1	81.75	117.95	1122.32	2336.93	3731.31	4625.56	2	11816.1	2954.03	894.25	2288.63	3503.24	1394.38	2608.99	1214.61	11904.1	1984.02	Pain	0.89	0.11
Growing	21	Female	Thirst	105	Sample 1	0	0.43	0.23	-0.2	64.33	104.94	783.7	2221.2	3346.5	4494	0.43	10845.4	2711.35	1147.5	2272.8	3710.3	1125.3	2562.81	1437.5	12256.2	2042.7	Pain	0.99	0.01
Growing	21	Female	Thirst	105	Sample 2	0	0.74	0.36	-0.33	67.62	96.24	916.61	2139.31	3526.64	4580.6	0.69	11163.2	2790.79	1053.96	2441.29	3663.99	1387.33	2610.03	1222.7	12379.3	2063.22	Pain	0.96	0.04
Growing	21	Female	Thirst	105	Sample 3	0	0.32	0.27	-0.43	68.75	91.82	1061.71	2086.22	3190.35	4439.46	0.71	10777.7	2694.43	1249.12	2353.25	3377.76	1104.13	2128.64	1024.51	11237.4	1872.9	Pain	0.99	0.01
Growing	23	Female	Thirst	117	Sample 1	0.01	0.6	0.69	-0.63	75.72	132.46	1053.64	2640.92	3757.94	4594.16	1.32	12046.6	3011.66	836.21	1953.24	3540.52	1117.03	2704.31	1587.28	11738.6	1956.43	Pain	0.87	0.13
Growing	23	Female	Thirst	117	Sample 2	0.02	0.63	1	-1	80.4	160.34	539.25	2147.92	3359.5	4497.04	2	10543.7	2635.93	1137.54	2349.12	3957.79	1211.58	2820.25	1608.67	13085	2180.82	Cold	0.01	0.99
Growing	23	Female	Thirst	117	Sample 3	0	0.44	0.51	-0.55	75.11		549.86	2224.23	3101.53	4340.83	1.07	10216.5	2554.11	1239.3	2116.61	3790.97	877.3	2551.67	1674.36	12250.2	2041.7	Hunger	0.04	0.96
Growing	25	Female	Thirst	126	Sample 1	0.02	0.76	1	-1	78.88	93.39	972.15	2489.19	3521.16	4348.18	2	11330.7	2832.67	827.02	1858.98	3376.03	1031.96	2549.01	1517.05	11160.1	1860.01	Pain	0.94	0.06
Growing	25	Female	Thirst	126	Sample 2	0.01	1.04	1	-1	75.23	119.71	806.95	2322.77	3448.42	4379.83	2	10958	2739.49	931.4	2057.06	3572.87	1125.65	2641.47	1515.82	11844.3	1974.05	Pain	0.97	0.03
Growing	25	Female	Thirst	126	Sample 3	0.02	1.09	1	-1	76.09	86.72	838.37	2245.31	3412.39	4510.83	2	11006.9	2751.73	1098.44	2265.52	3672.46	1167.08	2574.02	1406.94	12184.5	2030.74	Pain	0.97	0.03
Growing	26	Female	Thirst	102	Sample 1	0.02	0.86	0.71	-0.78	77.91	416.67	716.75	2350.31	3477.9	4492.58	1.49	11037.5	2759.38	1014.68	2142.27	3775.83	1127.59	2761.15	1633.56	12455.1	2075.85	Pain	0.97	0.03
Growing	26	Female	Thirst	102	Sample 2	0.01	0.68	0.68	-0.68	73.49	108.08	785.25	2391.92	3346.84	4528.17	1.36	11052.2	2763.04	1181.32	2136.25	3742.92	954.92	2561.59	1606.67	12183.7	2030.61	Pain	0.97	0.03
Growing	26	Female	Thirst	102	Sample 3	0.01	1.43	0.28	-0.31	69.86	383.22	506.49	1850.82	2902.6	4614	0.59	9873.92	2468.48	1711.4	2763.18	4107.51	1051.78	2396.11	1344.33	13374.3	2229.05	Hunger	0.08	0.92
Growing	28	Female	Thirst	119	Sample 1	0.01	0.6	0.8	-0.87	74.88	138.09	854.96	2055.97	3272.4	4514.47	1.67	10697.8	2674.45	1242.07	2458.5	3659.51	1216.43	2417.44	1201.01	12195	2032.49	Pain	1	0
Growing	28	Female	Thirst	119	Sample 2	0.02	0.86	0.47	-0.61	77.36	121.59	497.06	1942.55	3068.93	4484.54	1.08	9993.08	2498.27	1415.61	2541.99	3987.48	1126.38	2571.86	1445.48	13088.8	2181.47	Cold	0.07	0.93
Growing	28	Female	Thirst	119	Sample 3	0.02	0.87	1	-1	77.48	78.22	895.45	1898.74	3287.58	4582.13	2	10663.9	2665.97	1294.55	2683.39	3686.68	1388.84	2392.13	1003.29	12448.9	2074.81	Cold	0	1
Growing	29	Female	Thirst	140	Sample 1	0	0.73	0.28	-0.31	70.42	126.56	679.56	2243.34	3431.93	4230.86	0.59	10585.7	2646.42	798.93	1987.52	3551.3	1188.59	2752.37	1563.78	11842.5	1973.75	Hunger	0.01	0.99
Growing	29	Female	Thirst	140	Sample 2	0	0.45	0.36	-0.38	74.49	92.57	425.54	2199.92	3298.87	4419.42	0.74	10343.8	2585.94	1120.55	2219.5	3993.89	1098.94	2873.33	1774.39	13080.6	2180.1	Cold	0.03	0.97
Growing	29	Female	Thirst	140	Sample 3	0	0.52	0.67	-0.47	71.72	234.36	781.85	2480.32	3570.59	4518.47	1.13	11351.2	2837.81	947.88	2038.15	3736.62	1090.27	2788.75	1698.48	12300.1	2050.02	Pain	0.94	0.06
Growing	30	Female	Thirst	130	Sample 1	0	0.56	0.99	-0.92	72.93		1046.88	2494.02	3723.77	4601.93	1.92	11866.6	2966.65	878.16	2107.92	3555.05	1229.75	2676.89	1447.13	11894.9	1982.48	Pain	0.89	0.11
Growing	30	Female	Thirst	130	Sample 2	0.01	0.66	0.86	-0.74	75.01	266	755.42	2340.9	3472.39	4394.68	1.6	10963.4	2740.85	922.3	2053.78	3639.26	1131.49	2716.97	1585.48	12049.3	2008.21	Pain	0.97	0.03
Growing	30	Female	Thirst	130	Sample 3	0	0.84	0.4	-0.39	69.9	293.76	559.22	2042.14	3179.88	4330.53	0.79	10111.8	2527.94	1150.65	2288.39	3771.31	1137.74	2620.67	1482.93	12451.7	2075.28	Cold	0.05	0.95
Growing	33	Female	Thirst	129	Sample 1	0	0.6	0.69	-0.72	70.1	180.5	771.66	2277.56	3269.46	4404.37	1.4	10723	2680.76	1134.91	2126.81	3632.71	991.9	2497.8	1505.9	11890	1981.67	Pain	1	0
Growing	36	Female	Thirst	101	Sample 1	0	0.85	0.12	-0.1	63.34	151.66	473.52	1838.06	2931.65	4389.1	0.23	9632.33	2408.08	1457.45	2551.05	3915.58	1093.59	2458.13	1364.53	12840.3	2140.06	Cold	0.1	0.9
Growing	36	Female	Thirst	101	Sample 2	0	0.59	0.21	-0.13	64.39	114.65	458.67	1913.7	2974.47	4325.57	0.35	9672.41	2418.1	1351.1	2411.87	3866.9	1060.77	2515.79	1455.03	12661.5	2110.24	Cold	0.1	0.9
Growing	36	Female	Thirst	101	Sample 3	0	0.36	0.08	-0.08	61.03	119.3	430.35	1854.23	3096.24	4307.63	0.16	9688.45	2422.11	1211.39	2453.4	3877.28	1242.02	2665.89	1423.88	12873.9	2145.64	Cold	0.09	0.91
Growing	37	Female	Thirst	122	Sample 1	0.01	0.49	0.66	-0.77	75.92	233.86	569	2142.04	3237.35	4299.89	1.44	10248.3	2562.07	1062.54	2157.85	3730.88	1095.31	2668.34	1573.03	12288	2047.99	Cold	0.04	0.96
Growing	37	Female	Thirst	122	Sample 2	0.02	0.69	0.63	-0.69	78.32	110.56	516.38	2001.89	3231.17	4597.69	1.32	10347.1	2586.78	1366.52	2595.8	4081.31	1229.28	2714.8	1485.52	13473.2	2245.54	Cold	0.03	0.97
Growing	37	Female	Thirst	122	Sample 3	0.01	0.79	0.78	-0.59	76.71	105.82	706.95	2113.51	3374.33	4556.36	1.36	10751.1	2687.79	1182.03	2442.86	3849.42	1260.83	2667.39	1406.56	12809.1	2134.85	Pain	0.99	0.01
Growing	1	Male	Heat stress	298	Sample 1	0.01	0.52	1	-1	77.87	351.46	547.84	1912.46	3104.41	4098.05	2	9662.76	2415.69	993.65	2185.59	3550.21	1191.94	2556.56	1364.62	11842.6	1973.76	Cold	0.1	0.9
Growing	1	Male	Heat stress	298	Sample 2	0.03	0.4	1	-1	83.09	89.38	602.71	1821.32	3016.17	3856.47	2	9296.66	2324.17	840.3	2035.15	3253.75	1194.85	2413.45	1218.61	10956.1	1826.02	Cold	0.13	0.87
Growing	1	Male	Heat stress	298	Sample 3	0.03	0.36	1	-1	83.94	78.96	624.64	2056	2974.75	3902.08	2	9557.47	2389.37	927.33	1846.08	3277.44	918.75	2350.11	1431.36	10751.1	1791.84	Hunger	0.11	0.89
Growing	4	Male	Heat stress	292	Sample 1	0.03	0.39	1	-1	83.62	351.85	456.37	2021.71	3002.32	3798.52	2	9278.93	2319.73	796.2	1776.81	3342.15	980.61	2545.95	1565.34	11007.1	1834.51	Cold	0.13	0.87
Growing	4	Male	Heat stress	292	Sample 2	0	0.35	0.64	-0.53	74.87	191.82	507.82	2010.28	2850.17	3903.22	1.17	9271.49	2317.87	1053.05	1892.94	3395.4	839.89	2342.35	1502.46	11026.1	1837.68	Hunger	0.13	0.87
Growing	4	Male	Heat stress	292	Sample 3	0	0.35	0.72	-0.62	76.14	200.53	512.32	2096.85	2980.21	3996.38	1.34	9585.76	2396.44	1016.16	1899.52	3484.06	883.36	2467.9	1584.54	11335.5	1889.26	Hunger	0.1	0.9
Growing	5	Male	Heat stress	311	Sample 1	0.01	0.18	0.85	-1	81.36	361.29	481.6	1864.23	2626.33	3600.22	1.85	8572.37	2143.09	973.89	1735.99	3118.62	762.1	2144.73	1382.63	10118	1686.33	Normal	0.2	0.8
Growing	5	Male	Heat stress	311	Sample 2	0.01	0.27	1	-1	82.75	354.13	512.54	2025.75	2818.02	3942.45	2	9298.76	2324.69	1124.43	1916.7	3429.9	792.27	2305.47	1513.21	11082	1847	Normal	0.13	0.87
Growing	5	Male	Heat stress	311	Sample 3	0.01	0.24	0.84	-1	80.74	169.94	577.26	1891.77	2812.11	3849.96	1.84	9131.11	2282.78	1037.85	1958.18	3272.69	920.34	2234.85	1314.51	10738.4	1789.74	Normal	0.15	0.85
Growing	7	Male	Heat stress	301	Sample 1	0.02	0.37	1	-1	82.38	276.39	546.48	1915.55	2879.36	3935.01	2	9276.41	2319.1	1055.66	2019.46	3388.53	963.8	2332.87	1369.07	11129.4	1854.9	Cold	0.13	0.87
Growing	7	Male	Heat stress	301	Sample 2	0.02	0.39	1	-1	81.8	308.77	526.28	1982.98	2834.04	3915.81	2	9259.1	2314.78	1081.77	1932.83	3389.54	851.06	2307.76	1456.7	11019.7	1836.61	Hunger	0.13	0.87
Growing	7	Male	Heat stress	301	Sample 3	0.01	0.32	1	-1	81.2	251.55	424.5	1944.78	3036.47	3837.11	2	9242.85	2310.71	800.64	1892.33	3412.61	1091.69	2611.97	1520.28	11329.5	1888.25	Cold	0.14	0.86
Growing	9	Male	Heat stress	266	Sample 1	0.02	0.5	1	-1	79.94	270.48	606.22	2017.52	3052.38	4108.84	2	9784.95	2446.24	1056.46	2091.32	3502.62	1034.86	2446.16	1411.3	11542.7	1923.79	Cold	0.08	0.92
Growing	9	Male	Heat stress	266	Sample 2	0.02	0.54	1	-1	79.95	215.61	589.56	2045.99	3275.2	4152.21	2	10063	2515.74	877.01	2106.22	3562.65	1229.21	2685.64	1456.43	11917.1	1986.19	Cold	0.06	0.94
Growing	9	Male	Heat stress	266	Sample 3	0.01	0.54	1	-1	78.72	89.73	627.21	1975.79	3125.42	4058.64	2	9787.05	2446.76	933.22	2082.85	3431.42	1149.63	2498.2	1348.57	11443.9	1907.32	Cold	0.08	0.92
Growing	11	Male	Heat stress	289	Sample 1	0.01	0.42	1	-1	78.51	148.5	658.19	2010.79	2958.13	4145.62	2	9772.71	2443.18	1187.49	2134.83	3487.43	947.34	2299.94	1352.6	11409.6	1901.6	Hunger	0.09	0.91
Growing	11	Male	Heat stress	289	Sample 2	0	0.26	0.73	-0.61	77.07		505.42	1931.16	2731.38	3883.66	1.34	9051.63	2262.91	1152.28	1952.5	3378.24	800.22	2225.96	1425.74	10935	1822.49	Normal	0.15	0.85
Growing	11	Male	Heat stress	289	Sample 3	0.01	0.39	1	-1	77.69	203.06	558.51	1926.29	2957.96	4009.4	2	9452.16	2363.04	1051.44	2083.11	3450.89	1031.67	2399.45	1367.78	11384.3	1897.39	Cold	0.12	0.88
Growing	12	Male	Heat stress	331	Sample 1	0.01	0.38	0.69	-0.69	77		908.45	2389.14	3705.35	4647.93	1.37	11650.9	2912.72	942.59	2258.79	3739.48	1316.2	2796.89	1480.69	12534.6	2089.11	Pain	0.91	0.09
Growing	12	Male	Heat stress	331	Sample 2	0.16	0.97	1	-1	86.53		1359.18	2508.42	4104.02	4720.78	2	12692.4	3173.1	616.76	2212.37	3361.6	1595.6	2744.84	1149.23	11680.4	1946.73	Pain	0.81	0.19
Growing	12	Male	Heat stress	331	Sample 3	0	0.22	0.71	-0.7	77.68		627.9	2209.87	3419.41	4598.1	1.41	10855.3	2713.82	1178.69	2388.23	3970.2	1209.54	2791.51	1581.97	13120.1	2186.69	Pain	0.98	0.02
Growing	13	Male	Heat stress	307	Sample 2	0.06	0.52	1	-1	85.04	318.44	524.52	1896.09	3015.96	4020.82	2	9457.39	2364.35	1004.86	2124.72	3496.3	1119.86	2491.44	1371.57	11608.8	1934.79	Cold	0.12	0.88
Growing	13	Male	Heat stress	307	Sample 3	0.01	0.33	0.93	-0.99	80.76	88.18	450.74	2050.05	2939.26	3824.14	1.92	9264.18	2316.05	884.87	1774.09	3373.4	889.22	2488.53	1599.31	11009.4	1834.9	Hunger	0.13	0.87
Growing	16	Male	Heat stress	306	Sample 1	0.02	0.26	1	-1	83.8	242.77	438.22	2095.92	3006.27	4065.7	2	9606.12	2401.53	1059.43	1969.78	3627.48	910.35	2568.05	1657.69	11792.8	1965.47	Normal	0.1	0.9
Growing	16	Male	Heat stress	306	Sample 2	0.02	0.17	1	-1	87.11	348.05	424.93	2061.52	2747.49	3844.73	2	9078.67	2269.67	1097.24	1783.21	3419.8	685.97	2322.56	1636.59	10945.4	1824.23	Normal	0.15	0.85
Growing	16	Male	Heat stress	306	Sample 3	0	0.2	0.56	-0.71	76.07		950.67	2180.79	3126.24	4568.27	1.27	10826	2706.49	1442.03	2387.49	3617.6	945.46	2175.57	1230.11	11798.3	1966.38	Pain	0.99	0.01
Growing	20	Male	Heat stress	291	Sample 1	0.02	0.52	1	-1	79.65	331.54	539.39	2013.22	2994.21	4103.6	2	9650.42	2412.6	1109.39	2090.38	3564.2	980.99	2454.81	1473.83	11673.6	1945.6	Cold	0.1	0.9
Growing	20	Male	Heat stress	291	Sample 2	0.03	0.35	1	-1	83.82	392.14	525.13	1879.15	3105.47	4197.86	2	9707.6	2426.9	1092.39	2318.71	3672.73	1226.31	2580.34	1354.03	12244.5	2040.75	Cold	0.09	0.91
Growing	20	Male	Heat stress	291	Sample 3	0.02	0.26	1	-0.96	83.11	394.44	466.26	1945.94	3028.77	3998.28	1.96	9439.25	2359.81	969.52	2052.34	3532.02	1082.83	2562.51	1479.68	11678.9	1946.48	Normal	0.12	0.88
Growing	22	Male	Heat stress	315	Sample 1	0.02	0.2	1	-1	84.89	342.1	721.61	1998.33	2928.83	4358.75	2	10007.5	2501.88	1429.92	2360.41	3637.14	930.5	2207.22	1276.72	11841.9	1973.65	Normal	0.06	0.94
Growing	22	Male	Heat stress	315	Sample 2	0.04	0.28	1	-1	86.75	361.82	514.94	1516.97	2598.13	3735.88	2	8365.92	2091.48	1137.75	2218.92	3220.95	1081.17	2083.2	1002.03	10744	1790.67	Normal	0.22	0.78
Growing	22	Male	Heat stress	315	Sample 3	0.01	0.43	0.88	-0.96	78.81	284.12	590.19	1973.8	2921.52	4189.52	1.84	9675.03	2418.76	1268	2215.72	3599.33	947.72	2331.33	1383.61	11745.7	1957.62	Hunger	0.09	0.91
Growing	24	Male	Heat stress	293	Sample 1	0.01	0.62	1	-1	77.79	82.01	784.03	1955.11	3047.51	3994.6	2	9781.25	2445.31	947.09	2039.5	3210.58	1092.4	2263.48	1171.08	10724.1	1787.36	Cold	0.08	0.92
Growing	24	Male	Heat stress	293	Sample 2	0	0.37	0.78	-0.74	75.19	331.14	562.91	1879.46	2897.7	3942.8	1.52	9282.88	2320.72	1045.1	2063.34	3379.89	1018.24	2334.79	1316.55	11157.9	1859.65	Cold	0.13	0.87
Growing	24	Male	Heat stress	293	Sample 3	0	0.26	0.82	-0.67	78.15	306.78	529.42	1878.97	2717.8	3714.23	1.49	8840.42	2210.11	996.43	1835.26	3184.81	838.83	2188.38	1349.55	10393.2	1732.21	Normal	0.17	0.83
Growing	27	Male	Heat stress	332	Sample 1	0.01	0.33	0.77	-0.7	79.7	127.42	412.15	2295.94	3214.16	4166.48	1.47	10088.7	2522.18	952.31	1870.53	3754.32	918.22	2802.01	1883.79	12181.2	2030.2	Hunger	0.06	0.94
Growing	27	Male	Heat stress	332	Sample 2	0.01	0.27	0.99	-0.94	80.17	91.53	590.89	2240.85	3219.38	4192.35	1.93	10243.5	2560.87	972.97	1951.5	3601.45	978.53	2628.48	1649.96	11782.9	1963.81	Normal	0.04	0.96
Growing	27	Male	Heat stress	332	Sample 3	0.02	0.35	0.89	-1	81.41	159.06	439.52	2064.86	3156.13	4061.64	1.89	9722.14	2430.54	905.51	1996.78	3622.12	1091.27	2716.61	1625.33	11957.6	1992.94	Cold	0.09	0.91
Growing	31	Male	Heat stress	317	Sample 2	0.01	0.23	1	-0.8	81.48	350.74	568.43	1705.27	2436.9	3924.66	1.8	8635.26	2158.81	1487.77	2219.39	3356.23	731.62	1868.47	1136.85	10800.3	1800.05	Normal	0.19	0.81
Growing	31	Male	Heat stress	317	Sample 3	0.01	0.23	0.71	-0.9	81.6	378.61	545.01	1998.95	3096.97	4252.85	1.62	9893.78	2473.45	1155.87	2253.89	3707.84	1098.02	2551.97	1453.95	12221.5	2036.92	Normal	0.07	0.93
Growing	31	Male	Heat stress	318	Sample 1	0	0.15	0.78	-0.73	78.84	319.83	531.62	2056.32	3191.01	4113.96	1.51	9892.91	2473.23	922.96	2057.65	3582.35	1134.69	2659.39	1524.7	11881.7	1980.29	Normal	0.07	0.93
Growing	31	Male	Heat stress	318	Sample 2	0	0.2	0.57	-0.49	76.82		669.7	2084.34	2997.84	4053.59	1.06	9805.46	2451.37	1055.74	1969.25	3383.89	913.51	2328.15	1414.64	11065.2	1844.19	Normal	0.08	0.92
Growing	31	Male	Heat stress	318	Sample 3	0	0.14	0.8	-0.95	80.7		559.19	2023.5	3225.15	3909.82	1.75	9717.65	2429.41	684.67	1886.32	3350.63	1201.65	2665.96	1464.31	11253.5	1875.59	Normal	0.09	0.91
Growing	32	Male	Heat stress	316	Sample 1	0.02	0.3	1	-1	83.47	234.93	528.28	1966.52	3181.72	4111.37	2	9787.88	2446.97	929.66	2144.85	3583.1	1215.2	2653.44	1438.25	11964.5	1994.08	Cold	0.08	0.92
Growing	32	Male	Heat stress	316	Sample 2	0.01	0.35	0.61	-0.74	77.2	341.4	559.19	1850.8	3058.14	4102.08	1.34	9570.21	2392.55	1043.94	2251.28	3542.89	1207.34	2498.95	1291.61	11836	1972.67	Cold	0.1	0.9
Growing	32	Male	Heat stress	316	Sample 3	0.01	0.41	0.7	-0.72	77.16	345.74	449.05	2030.41	3071.37	4040.85	1.43	9591.68	2397.92	969.48	2010.44	3591.8	1040.96	2622.32	1581.36	11816.4	1969.39	Cold	0.1	0.9
Growing	34	Male	Heat stress	320	Sample 1	0.01	0.35	0.84	-0.84	80.64	394.02	597.48	1786.04	2843.89	4066.63	1.68	9294.03	2323.51	1222.74	2280.59	3469.15	1057.84	2246.41	1188.56	11465.3	1910.88	Cold	0.13	0.87
Growing	34	Male	Heat stress	320	Sample 2	0.01	0.27	1	-1	81	401.95	556.18	2049.6	2958.53	4035.07	2	9599.39	2399.85	1076.54	1985.47	3478.89	908.92	2402.34	1493.42	11345.6	1890.93	Normal	0.1	0.9
Growing	34	Male	Heat stress	320	Sample 3	0.02	0.43	1	-1	81.3	285.21	526.36	1961.28	2993.43	4100.1	2	9581.17	2395.29	1106.67	2138.82	3573.74	1032.15	2467.07	1434.92	11753.4	1958.9	Cold	0.1	0.9
Growing	38	Male	Heat stress	296	Sample 1	0	0.14	0.57	-0.7	73.77		702.76	2024.26	2898.52	3973.77	1.27	9599.32	2399.83	1075.25	1949.52	3271.01	874.27	2195.76	1321.49	10687.3	1781.22	Normal	0.1	0.9
Growing	38	Male	Heat stress	296	Sample 2	0.04	0.56	1	-1	82.88	368.28	770.03	1770.76	2741.22	3915.38	2	9197.39	2299.35	1174.16	2144.62	3145.36	970.46	1971.19	1000.74	10406.5	1734.42	Cold	0.14	0.86
Growing	38	Male	Heat stress	296	Sample 3	0.02	0.5	1	-1	81.55	295.26	869.14	1930.22	2978.38	3980.66	2	9758.4	2439.6	1002.27	2050.44	3111.51	1048.17	2109.24	1061.07	10382.7	1730.45	Cold	0.09	0.91
Growing	39	Male	Heat stress	265	Sample 1	0	0.41	0.85	-0.94	75.16	89.29	620.26	2086.11	3142.7	4060.57	1.78	9909.64	2477.41	917.87	1974.46	3440.31	1056.59	2522.44	1465.85	11377.5	1896.25	Cold	0.07	0.93
Growing	39	Male	Heat stress	265	Sample 2	0.01	0.29	1	-1	81.22	172.3	492.65	1984.34	2945.32	4031.12	2	9453.43	2363.36	1085.8	2046.78	3538.48	960.98	2452.67	1491.69	11576.4	1929.4	Cold	0.12	0.88
Growing	39	Male	Heat stress	265	Sample 3	0	0.41	0.7	-0.62	75.41	113.29	504.49	1973.49	3091.56	4035.7	1.32	9605.24	2401.31	944.14	2062.21	3531.21	1118.07	2587.06	1469	11711.7	1951.95	Cold	0.1	0.9
Growing	40	Male	Heat stress	303	Sample 1	0.02	0.54	1	-1	80.3	338.42	649.22	1925.04	2906.78	4211.32	2	9692.36	2423.09	1304.54	2286.28	3562.1	981.74	2257.56	1275.82	11668	1944.67	Cold	0.09	0.91
Growing	40	Male	Heat stress	303	Sample 2	0.01	0.35	1	-1	79.65	355.01	568.49	1876.12	2866.23	3917.9	2	9228.73	2307.18	1051.67	2041.78	3349.41	990.11	2297.75	1307.64	11038.3	1839.72	Cold	0.14	0.86
Growing	40	Male	Heat stress	303	Sample 3	0.02	0.23	1	-1	85.34	326.49	480.33	1929.4	2709.5	3733.69	2	8852.92	2213.23	1024.19	1804.28	3253.36	780.1	2229.17	1449.08	10540.2	1756.7	Normal	0.17	0.83
Growing	1	Male	Pain	37	Sample 1	0.13	1.17	1	-1	84.63	290.82	789.95	2114.17	3360.34	4316.81	2	10581.3	2645.32	956.47	2202.64	3526.85	1246.17	2570.38	1324.22	11826.7	1971.12	Cold	0.01	0.99
Growing	1	Male	Pain	37	Sample 2	0.07	0.7	1	-1	84.74		979.29	2264.75	3485.27	4338.13	2	11067.4	2766.86	852.87	2073.39	3358.84	1220.52	2505.98	1285.46	11297	1882.84	Pain	0.96	0.04
Growing	1	Male	Pain	37	Sample 3	0.03	1.2	1	-1	78.61	129.52	796.93	2177.16	3379.03	4251.09	2	10604.2	2651.05	872.05	2073.92	3454.15	1201.87	2582.1	1380.23	11564.3	1927.39	Cold	0.01	0.99
Growing	4	Male	Pain	25	Sample 1	0.09	0.33	1	-1	89.79		1329.37	2275.36	3455.66	4702.12	2	11762.5	2940.63	1246.46	2426.76	3372.75	1180.3	2126.29	946	11298.6	1883.09	Pain	0.9	0.1
Growing	4	Male	Pain	25	Sample 2	0.2	0.38	1	-1	91.99		1251.98	2136.04	3279.95	4732.67	2	11400.6	2850.16	1452.72	2596.62	3480.68	1143.9	2027.96	884.06	11586	1930.99	Pain	0.93	0.07
Growing	4	Male	Pain	25	Sample 3	0.08	0.38	1	-1	88.45	101.48	1392.44	2704.33	3953.52	4699.86	2	12750.2	3187.54	746.34	1995.53	3307.42	1249.19	2561.08	1311.89	11171.5	1861.91	Pain	0.81	0.19
Growing	5	Male	Pain	39	Sample 1	0.09	0.35	1	-1	88.78	329.2	930.13	2113.67	3353.39	4519.16	2	10916.3	2729.09	1165.77	2405.49	3589.03	1239.72	2423.26	1183.54	12006.8	2001.14	Pain	0.98	0.02
Growing	5	Male	Pain	39	Sample 2	0.07	0.39	1	-1	87.56		1379.33	2686.74	3757.87	4635.16	2	12459.1	3114.78	877.29	1948.41	3255.82	1071.13	2378.53	1307.41	10838.6	1806.43	Pain	0.83	0.17
Growing	5	Male	Pain	39	Sample 3	0.02	0.44	1	-1	81.48	82.96	947.63	2026.95	3448.31	4603.76	2	11026.6	2756.66	1155.45	2576.81	3656.13	1421.36	2500.68	1079.32	12389.8	2064.96	Pain	0.97	0.03
Growing	7	Male	Pain	19	Sample 1	0.09	0.59	1	-1	86.24	80.56	1036.33	2086.7	3345.53	4522.79	2	10991.4	2747.84	1177.26	2436.09	3486.46	1258.83	2309.2	1050.37	11718.2	1953.04	Pain	0.97	0.03
Growing	7	Male	Pain	19	Sample 2	0.22	0.63	1	-1	89.99	349.74	969.06	2254.69	3121.17	4627.1	2	10972	2743.01	1505.93	2372.41	3658.04	866.47	2152.11	1285.64	11840.6	1973.43	Pain	0.97	0.03
Growing	7	Male	Pain	19	Sample 3	0.27	0.67	1	-1	90.51	465.48	1172.92	2017.08	3307.19	4667.65	2	11164.8	2791.21	1360.47	2650.58	3494.73	1290.11	2134.27	844.16	11774.3	1962.38	Pain	0.96	0.04
Growing	9	Male	Pain	33	Sample 1	0.14	0.92	1	-1	86.22	455.32	1256.72	2477.32	3614.98	4590.21	2	11939.2	2984.81	975.23	2112.89	3333.49	1137.66	2358.26	1220.6	11138.1	1856.36	Pain	0.88	0.12
Growing	9	Male	Pain	33	Sample 2	0.12	0.53	1	-1	88.15	390.61	1289.03	2580.93	3629.54	4536.73	2	12036.2	3009.06	907.19	1955.8	3247.69	1048.61	2340.51	1291.89	10791.7	1798.62	Pain	0.87	0.13
Growing	9	Male	Pain	33	Sample 3	0.27	0.75	1	-1	89.85	387.4	1311.96	2303.34	3188.73	4524.65	2	11328.7	2832.17	1335.91	2221.31	3212.68	885.4	1876.77	991.37	10523.5	1753.91	Pain	0.94	0.06
Growing	11	Male	Pain	59	Sample 1	0.06	1.26	1	-1	81.35	304.54	1089.18	2178.76	3386.37	4439.99	2	11094.3	2773.58	1053.62	2261.23	3350.8	1207.61	2297.19	1089.58	11260	1876.67	Pain	0.96	0.04
Growing	11	Male	Pain	59	Sample 2	0.02	0.94	1	-1	78.12	235.78	1081.86	2219.83	3496.91	4476.19	2	11274.8	2818.7	979.29	2256.36	3394.33	1277.08	2415.04	1137.97	11460.1	1910.01	Pain	0.95	0.05
Growing	11	Male	Pain	59	Sample 3	0.08	1.36	1	-1	81.65	97.39	1006.99	2098.27	3659.33	4534.28	2	11298.9	2824.72	874.95	2436.01	3527.29	1561.06	2652.34	1091.28	12142.9	2023.82	Pain	0.94	0.06
Growing	12	Male	Pain	23	Sample 1	0.4	0.78	1	-1	91.42		1530.24	2407.14	3235.23	4506.68	2	11679.3	2919.82	1271.45	2099.55	2976.45	828.09	1704.99	876.9	9757.43	1626.24	Pain	0.91	0.09
Growing	12	Male	Pain	23	Sample 2	0.61	1.17	1	-1	91.39	79.23	1205.57	2266.11	3189.6	4411.08	2	11072.4	2768.09	1221.49	2144.98	3205.52	923.49	1984.03	1060.54	10540	1756.67	Pain	0.96	0.04
Growing	12	Male	Pain	23	Sample 3	0.51	1.06	1	-1	91.04	265.18	1264.18	2146.03	3182.72	4422.08	2	11015	2753.75	1239.36	2276.05	3157.91	1036.69	1918.54	881.85	10510.4	1751.73	Pain	0.97	0.03
Growing	13	Male	Pain	43	Sample 1	0.01	0.6	0.98	-0.8	77.61	486.41	1026.86	2562.84	3503.08	4463.32	1.78	11556.1	2889.03	960.24	1900.48	3436.46	940.24	2476.22	1535.98	11249.6	1874.94	Pain	0.92	0.08
Growing	13	Male	Pain	43	Sample 2	0.11	1.06	1	-1	84.52	366.53	970.77	2508.83	3354.7	4499.5	2	11333.8	2833.45	1144.8	1990.66	3528.72	845.87	2383.92	1538.06	11432	1905.34	Pain	0.94	0.06
Growing	13	Male	Pain	43	Sample 3	0.01	0.47	1	-1	77.67		667.92	2414.4	3393.63	4131.23	2	10607.2	2651.79	737.6	1716.83	3463.31	979.22	2725.7	1746.48	11369.1	1894.86	Cold	0.01	0.99
Growing	16	Male	Pain	31	Sample 1	0.08	0.35	1	-1	88.93		796.26	2181.74	3151.69	4384.48	2	10514.2	2628.54	1232.79	2202.74	3588.22	969.95	2355.43	1385.48	11734.6	1955.77	Cold	0.02	0.98
Growing	16	Male	Pain	31	Sample 2	0.17	0.46	1	-1	90.33	351.04	1144.45	2311.92	3150.04	4408.33	2	11014.7	2753.68	1258.3	2096.42	3263.89	838.12	2005.59	1167.47	10629.8	1771.63	Pain	0.97	0.03
Growing	16	Male	Pain	31	Sample 3	0.1	0.42	1	-1	88.52	398.59	939.94	2030.03	3377.13	4545.77	2	10892.9	2723.22	1168.65	2515.74	3605.83	1347.1	2437.18	1090.09	12164.6	2027.43	Pain	0.98	0.02
Growing	16	Male	Pain	47	Sample 1	0.04	0.7	1	-1	80.75	241.64	722.45	1978.89	3070.9	4617.55	2	10389.8	2597.45	1546.66	2638.66	3895.1	1092.01	2348.45	1256.44	12777.3	2129.55	Cold	0.03	0.97
Growing	16	Male	Pain	47	Sample 2	0.11	0.7	1	-1	86.56	277.65	908.66	1987.71	3422.47	4696.76	2	11015.6	2753.9	1274.28	2709.05	3788.1	1434.76	2513.81	1079.05	12799	2133.18	Pain	0.97	0.03
Growing	16	Male	Pain	47	Sample 3	0.13	0.61	1	-1	87.8	384.29	808.5	1903.17	3198.94	4635.99	2	10546.6	2636.65	1437.04	2732.81	3827.48	1295.77	2390.44	1094.67	12778.2	2129.7	Cold	0.01	0.99
Growing	20	Male	Pain	82	Sample 1	0.26	0.79	1	-1	89.55	442.59	1014.9	2386.55	3182.01	4577.05	2	11160.5	2790.13	1395.04	2190.5	3562.15	795.45	2167.11	1371.66	11481.9	1913.65	Pain	0.96	0.04
Growing	20	Male	Pain	82	Sample 2	0.53	1.09	1	-1	91.18	396.84	1056.01	2455.2	3261.78	4685.99	2	11459	2864.75	1424.2	2230.79	3629.97	806.58	2205.77	1399.19	11696.5	1949.42	Pain	0.93	0.07
Growing	20	Male	Pain	82	Sample 3	0.5	1.16	1	-1	90.57	247.04	1084.36	2497.88	3181.7	4600.55	2	11364.5	2841.12	1418.85	2102.68	3516.19	683.83	2097.34	1413.51	11232.4	1872.07	Pain	0.94	0.06
Growing	22	Male	Pain	76	Sample 1	0.1	1.1	1	-1	83.99	177	1012.44	2221.11	3423.56	4556.84	2	11213.9	2803.49	1133.28	2335.73	3544.39	1202.45	2411.11	1208.67	11835.6	1972.6	Pain	0.95	0.05
Growing	22	Male	Pain	76	Sample 2	0.12	1.07	1	-1	84.82		1188.36	2159.03	3251.69	4570.13	2	11169.2	2792.3	1318.44	2411.1	3381.77	1092.66	2063.33	970.67	11238	1872.99	Pain	0.95	0.05
Growing	22	Male	Pain	76	Sample 3	0.06	1.07	1	-1	81.96	202.97	1068.04	2267.93	3354.54	4550.45	2	11241	2810.24	1195.91	2282.52	3482.41	1086.61	2286.5	1199.89	11533.8	1922.31	Pain	0.95	0.05
Growing	24	Male	Pain	11	Sample 1	0.17	0.76	1	-1	88.03	386.73	712.31	1856.18	3072.44	4397.25	2	10038.2	2509.55	1324.82	2541.07	3684.94	1216.26	2360.13	1143.87	12271.1	2045.18	Cold	0.06	0.94
Growing	24	Male	Pain	11	Sample 2	0.08	0.64	1	-1	85.58	451.6	880.19	1830.36	2989.13	4660.63	2	10360.3	2590.08	1671.5	2830.28	3780.44	1158.77	2108.94	950.16	12500.1	2083.35	Cold	0.03	0.97
Growing	24	Male	Pain	11	Sample 3	0.04	0.57	1	-1	83.27	310.07	615.04	1847.01	3009.89	4667.97	2	10139.9	2534.98	1658.07	2820.96	4052.92	1162.88	2394.85	1231.97	13321.6	2220.28	Cold	0.05	0.95
Growing	27	Male	Pain	90	Sample 1	0	0.69	0.32	-0.32	70.4	92.03	578.38	2298.3	3368.97	4417.65	0.64	10663.3	2665.83	1048.68	2119.35	3839.27	1070.67	2790.59	1719.92	12588.5	2098.08	Hunger	0	1
Growing	27	Male	Pain	90	Sample 2	0.01	0.6	0.91	-0.94	75.75	134.07	893.29	2246.58	3375.16	4542.91	1.85	11057.9	2764.49	1167.74	2296.33	3649.61	1128.59	2481.87	1353.28	12077.4	2012.9	Pain	0.97	0.03
Growing	27	Male	Pain	90	Sample 3	0	0.6	0.22	-0.2	66.27	118.59	834.88	2204.55	3453.32	4570.53	0.42	11063.3	2765.82	1117.21	2365.98	3735.65	1248.77	2618.44	1369.67	12455.7	2075.95	Pain	0.96	0.04
Growing	31	Male	Pain	80	Sample 1	0.14	1.16	1	-1	85.02	378.52	1107.81	2221.34	3217.53	4625.1	2	11171.8	2792.95	1407.58	2403.76	3517.29	996.19	2109.72	1113.53	11548.1	1924.68	Pain	0.95	0.05
Growing	31	Male	Pain	80	Sample 2	0.33	1.32	1	-1	88.18	283.35	1156.04	2253.67	3108.09	4549.6	2	11067.4	2766.85	1441.51	2295.93	3393.56	854.42	1952.05	1097.63	11035.1	1839.18	Pain	0.96	0.04
Growing	31	Male	Pain	80	Sample 3	0.29	1.26	1	-1	87.83	80.33	1099.4	2114.98	3042.73	4487.56	2	10744.7	2686.17	1444.83	2372.58	3388.16	927.75	1943.33	1015.58	11092.2	1848.7	Pain	0.99	0.01
Growing	32	Male	Pain	86	Sample 1	0	0.62	0.31	-0.29	67.65	113.83	809.72	2236.8	3329.35	4394.73	0.6	10770.6	2692.65	1065.38	2157.94	3585.01	1092.55	2519.63	1427.07	11847.6	1974.6	Pain	0.99	0.01
Growing	32	Male	Pain	86	Sample 2	0	0.36	0.51	-0.3	66.85		948.89	2341.71	3538.35	4512.51	0.81	11341.5	2835.36	974.16	2170.81	3563.63	1196.65	2589.47	1392.82	11887.5	1981.25	Pain	0.94	0.06
Growing	32	Male	Pain	86	Sample 3	0	0.62	0.33	-0.37	72.42	212.54	736.18	2127.34	3258.92	4395.79	0.71	10518.2	2629.56	1136.87	2268.45	3659.6	1131.58	2522.74	1391.16	12110.4	2018.4	Hunger	0.02	0.98
Growing	34	Male	Pain	68	Sample 1	0.03	1.21	1	-1	78	258.31	909.6	2260.7	3457.07	4558.9	2	11186.3	2796.57	1101.83	2298.2	3649.3	1196.38	2547.48	1351.1	12144.3	2024.05	Pain	0.95	0.05
Growing	34	Male	Pain	68	Sample 2	0.06	1.42	1	-1	80.27	274.39	1217.76	2459.91	3764.01	4822.34	2	12264	3066	1058.32	2362.43	3604.58	1304.11	2546.26	1242.15	12117.9	2019.64	Pain	0.85	0.15
Growing	34	Male	Pain	68	Sample 3	0.03	1.27	1	-1	78.46	380.16	1167.67	2539.08	3659.49	4701.29	2	12067.5	3016.88	1041.8	2162.21	3533.62	1120.41	2491.82	1371.41	11721.3	1953.55	Pain	0.87	0.13
Growing	35	Male	Pain	5	Sample 1	0.02	0.52	1	-1	80.2	95.33	768.3	2104.26	3163.88	4370.72	2	10407.2	2601.79	1206.84	2266.46	3602.41	1059.62	2395.58	1335.95	11866.9	1977.81	Cold	0.03	0.97
Growing	35	Male	Pain	5	Sample 2	0.12	0.85	1	-1	85.95	466.07	971.73	2309.35	3349.83	4457.86	2	11088.8	2772.19	1108.04	2148.52	3486.14	1040.48	2378.1	1337.62	11498.9	1916.48	Pain	0.96	0.04
Growing	35	Male	Pain	5	Sample 3	0.11	0.88	1	-1	85.41	237.12	945.81	2216.02	3091.96	4585.25	2	10839	2709.76	1493.29	2369.23	3639.44	875.94	2146.15	1270.21	11794.3	1965.71	Pain	0.99	0.01
Growing	38	Male	Pain	74	Sample 1	0.01	1.28	0.61	-0.63	71.76	111.09	888.44	2305.7	3313.37	4488.36	1.24	10995.9	2748.97	1175	2182.67	3599.92	1007.67	2424.93	1417.26	11807.4	1967.91	Pain	0.97	0.03
Growing	38	Male	Pain	74	Sample 2	0	1.17	0.37	-0.35	68.95	111.9	974.94	2372.74	3512.42	4526.84	0.73	11386.9	2846.73	1014.42	2154.1	3551.9	1139.68	2537.48	1397.8	11795.4	1965.9	Pain	0.93	0.07
Growing	38	Male	Pain	74	Sample 3	0.01	1.37	0.37	-0.54	71.73	94.39	745.84	2261.55	3300.07	4470.99	0.91	10778.5	2694.61	1170.92	2209.44	3725.15	1038.52	2554.23	1515.71	12214	2035.66	Pain	0.99	0.01
Growing	39	Male	Pain	70	Sample 1	0.49	1.12	1	-1	90.64		1242.5	2248.96	3313.6	4399.54	2	11204.6	2801.15	1085.94	2150.58	3157.04	1064.64	2071.1	1006.46	10535.8	1755.96	Pain	0.95	0.05
Growing	39	Male	Pain	70	Sample 2	0.47	0.95	1	-1	91.23	458.41	1112.74	2276.89	3110.24	4581.59	2	11081.5	2770.36	1471.35	2304.69	3468.85	833.35	1997.5	1164.15	11239.9	1873.31	Pain	0.96	0.04
Growing	39	Male	Pain	70	Sample 3	0.51	1.08	1	-1	90.91	411.62	1298.69	2331.85	3318.28	4633.7	2	11582.5	2895.63	1315.43	2301.85	3335.02	986.43	2019.59	1033.16	10991.5	1831.91	Pain	0.92	0.08
Growing	39	Male	Pain	72	Sample 1	0.09	0.8	1	-1	85.08	349.18	1332.22	2592.36	3362.16	4551.11	2	11837.9	2959.46	1188.95	1958.75	3218.89	769.79	2029.94	1260.14	10426.5	1737.74	Pain	0.89	0.11
Growing	39	Male	Pain	72	Sample 2	0.06	0.79	1	-1	83.44	400.98	1025.46	2006.8	3024.84	4589.13	2	10646.2	2661.56	1564.29	2582.33	3563.67	1018.04	1999.39	981.35	11709.1	1951.51	Cold	0	1
Growing	39	Male	Pain	72	Sample 3	0.21	0.8	1	-1	88.56	297.42	1018.87	2164.11	2894.1	4562.38	2	10639.5	2659.87	1668.29	2398.27	3543.51	729.98	1875.23	1145.24	11360.5	1893.42	Hunger	0	1
Growing	40	Male	Pain	55	Sample 1	0.04	0.78	1	-1	81.15	432.52	777.27	2387.6	3525.26	4314.96	2	11005.1	2751.27	789.7	1927.36	3537.7	1137.66	2748	1610.33	11750.8	1958.46	Pain	0.97	0.03
Growing	40	Male	Pain	55	Sample 2	0.03	1.09	1	-1	79.21	76.37	876.11	2378.75	3413.74	4523.89	2	11192.5	2798.12	1110.15	2145.14	3647.78	1034.99	2537.63	1502.64	11978.3	1996.39	Pain	0.95	0.05
Growing	40	Male	Pain	55	Sample 3	0.04	1.09	1	-1	79.88	383.47	915.98	2513.1	3634.58	4541.17	2	11604.8	2901.2	906.59	2028.07	3625.19	1121.48	2718.6	1597.12	11997	1999.51	Pain	0.91	0.09
Growing	4	Male	Hunger	214	Sample 1	0.01	0.45	0.92	-1	78.15	345.24	472.87	1964.65	3023.27	4248.18	1.92	9708.96	2427.24	1224.91	2283.53	3775.31	1058.62	2550.4	1491.78	12384.6	2064.09	Cold	0.09	0.91
Growing	4	Male	Hunger	214	Sample 2	0.01	0.23	1	-1	82.35	273.87	474.99	2027.36	3053.54	3888.92	2	9444.81	2361.2	835.37	1861.56	3413.92	1026.19	2578.55	1552.36	11268	1877.99	Normal	0.12	0.88
Growing	4	Male	Hunger	214	Sample 3	0	0.36	0.65	-0.98	76.19	308.11	543.64	2091.01	3230.76	4104.56	1.64	9969.96	2492.49	873.79	2013.55	3560.92	1139.75	2687.12	1547.37	11822.5	1970.42	Cold	0.07	0.93
Growing	5	Male	Hunger	256	Sample 1	0.02	0.56	1	-1	79.39	281	637.79	1950.35	3040.6	4167.33	2	9796.08	2449.02	1126.73	2216.98	3529.54	1090.25	2402.81	1312.56	11678.9	1946.48	Cold	0.08	0.92
Growing	5	Male	Hunger	256	Sample 2	0.03	0.28	1	-1	85.74	301.9	493.66	1913.97	2766.74	3860.18	2	9034.55	2258.64	1093.43	1946.2	3366.52	852.77	2273.08	1420.31	10952.3	1825.39	Normal	0.15	0.85
Growing	5	Male	Hunger	256	Sample 3	0.02	0.37	1	-1	82.69	318.29	501.85	1856.77	2868.57	3967.56	2	9194.75	2298.69	1098.99	2110.79	3465.71	1011.8	2366.72	1354.92	11408.9	1901.49	Cold	0.14	0.86
Growing	7	Male	Hunger	225	Sample 1	0.02	0.28	1	-1	83.27	160.61	459.87	2072.54	2970.69	3927.14	2	9430.25	2357.56	956.45	1854.6	3467.27	898.15	2510.82	1612.67	11300	1883.32	Hunger	0.12	0.88
Growing	7	Male	Hunger	225	Sample 2	0.03	0.24	1	-1	86.44	323.55	392.4	1948.18	2805.25	3901.45	2	9047.27	2261.82	1096.19	1953.27	3509.05	857.08	2412.85	1555.78	11384.2	1897.37	Normal	0.15	0.85
Growing	7	Male	Hunger	225	Sample 3	0.01	0.18	1	-1	82.19	198.64	405.5	2111.51	2838.94	3640.7	2	8996.66	2249.17	801.76	1529.19	3235.2	727.43	2433.44	1706.01	10433	1738.84	Normal	0.16	0.84
Growing	7	Male	Hunger	246	Sample 1	0.04	0.36	1	-1	85.46	357.84	484.44	1878.61	2826.57	3838.16	2	9027.78	2256.95	1011.59	1959.55	3353.72	947.96	2342.13	1394.17	11009.1	1834.86	Hunger	0.16	0.84
Growing	7	Male	Hunger	246	Sample 2	0.02	0.28	1	-1	83.63	333.93	461.81	1941.66	3025.62	3839.52	1.99	9268.6	2317.15	813.9	1897.87	3377.72	1083.96	2563.81	1479.85	11217.1	1869.52	Cold	0.13	0.87
Growing	7	Male	Hunger	246	Sample 3	0.04	0.37	1	-1	85.69	318.41	567.17	1819.03	2705.31	4071	2	9162.51	2290.63	1365.69	2251.97	3503.84	886.28	2138.14	1251.87	11397.8	1899.63	Hunger	0.14	0.86
Growing	9	Male	Hunger	212	Sample 1	0	0.34	0.53	-0.52	76.5	301.93	537.3	2150.47	2997.33	4077.64	1.05	9762.73	2440.68	1080.31	1927.17	3540.34	846.86	2460.04	1613.17	11467.9	1911.31	Hunger	0.09	0.91
Growing	9	Male	Hunger	212	Sample 2	0	0.38	0.39	-0.4	73.69	300.08	465.85	2047.61	3058.55	4059.08	0.79	9631.08	2407.77	1000.53	2011.47	3593.23	1010.94	2592.7	1581.76	11790.6	1965.11	Cold	0.1	0.9
Growing	9	Male	Hunger	212	Sample 3	0.01	0.48	0.66	-0.57	76.47	305.05	449.93	1841.14	2884.77	4048.42	1.23	9224.26	2306.07	1163.65	2207.27	3598.49	1043.62	2434.83	1391.21	11839.1	1973.18	Cold	0.14	0.86
Growing	11	Male	Hunger	254	Sample 1	0.04	0.48	1	-1	83.53	89.66	724.11	1972.37	3004.84	4073.33	2	9774.65	2443.66	1068.5	2100.96	3349.22	1032.47	2280.72	1248.26	11080.1	1846.69	Cold	0.09	0.91
Growing	11	Male	Hunger	254	Sample 2	0.04	0.65	1	-1	82.55	127.73	618.63	1871.75	2917.53	3982.78	2	9390.7	2347.67	1065.25	2111.03	3364.15	1045.77	2298.89	1253.12	11138.2	1856.37	Cold	0.12	0.88
Growing	11	Male	Hunger	254	Sample 3	0.07	0.48	1	-1	86.26	344.57	546.69	1761.04	2972.29	4034.97	2	9314.99	2328.75	1062.68	2273.93	3488.28	1211.25	2425.6	1214.35	11676.1	1946.02	Cold	0.13	0.87
Growing	12	Male	Hunger	259	Sample 1	0.08	0.7	1	-1	84.83	231.99	706.45	2020.14	3220.89	4330.92	2	10278.4	2569.6	1110.04	2310.78	3624.48	1200.75	2514.44	1313.69	12074.2	2012.36	Cold	0.04	0.96
Growing	12	Male	Hunger	259	Sample 2	0.06	0.65	1	-1	84	276.7	555.16	1966.97	3053.42	4332.35	2	9907.9	2476.98	1278.93	2365.37	3777.19	1086.45	2498.26	1411.81	12418	2069.67	Cold	0.07	0.93
Growing	12	Male	Hunger	259	Sample 3	0.02	0.55	1	-1	80.4	87.61	560.6	1826.71	2959.61	4046.5	2	9393.42	2348.36	1086.88	2219.79	3485.9	1132.9	2399.01	1266.11	11590.6	1931.77	Cold	0.12	0.88
Growing	13	Male	Hunger	239	Sample 1	0.03	0.29	1	-1	85.43	369.72	528.19	1994.89	3003.77	4038.39	2	9565.23	2391.31	1034.62	2043.5	3510.2	1008.88	2475.58	1466.7	11539.5	1923.25	Cold	0.11	0.89
Growing	13	Male	Hunger	239	Sample 2	0.04	0.5	1	-1	83.29	106.74	570.17	1910.47	3026.72	4081.94	2	9589.31	2397.33	1055.22	2171.47	3511.77	1116.25	2456.55	1340.3	11651.6	1941.93	Cold	0.1	0.9
Growing	13	Male	Hunger	239	Sample 3	0.03	0.4	1	-1	84.21	351.58	419.25	1850.55	3056.06	4028.87	2	9354.73	2338.68	972.81	2178.32	3609.62	1205.51	2636.81	1431.3	12034.4	2005.73	Cold	0.12	0.88
Growing	16	Male	Hunger	247	Sample 1	0.01	0.49	1	-1	77.15	366.42	697.07	2108	3006.56	4046.56	2	9858.19	2464.55	1040	1938.56	3349.48	898.56	2309.48	1410.92	10947	1824.5	Hunger	0.08	0.92
Growing	16	Male	Hunger	247	Sample 2	0.02	0.34	1	-1	82.73	203.88	416.68	2029.54	2998.96	4142.09	2	9587.27	2396.82	1143.13	2112.56	3725.41	969.42	2582.28	1612.86	12145.7	2024.28	Cold	0.1	0.9
Growing	16	Male	Hunger	247	Sample 3	0.02	0.54	1	-1	80.23	297.66	437.52	2057.74	2974.62	3852.59	2	9322.46	2330.62	877.98	1794.85	3415.08	916.88	2537.1	1620.22	11162.1	1860.35	Hunger	0.13	0.87
Growing	20	Male	Hunger	210	Sample 1	0.01	0.27	0.74	-0.99	79.52	375.57	462.37	2203.79	3135.57	3999.65	1.74	9801.38	2450.35	864.08	1795.87	3537.28	931.79	2673.2	1741.41	11543.6	1923.94	Normal	0.08	0.92
Growing	20	Male	Hunger	210	Sample 2	0.01	0.3	1	-1	81.64	395.05	547.8	2237.78	3177.57	4331.13	2	10294.3	2573.57	1153.56	2093.35	3783.33	939.79	2629.77	1689.98	12289.8	2048.3	Hunger	0.04	0.96
Growing	20	Male	Hunger	210	Sample 3	0.01	0.27	1	-1	81.97	342.56	615.11	1970.58	3173.74	4179.84	2	9939.27	2484.82	1006.1	2209.26	3564.74	1203.16	2558.63	1355.47	11897.4	1982.9	Normal	0.07	0.93
Growing	22	Male	Hunger	243	Sample 1	0.03	0.63	1	-1	80.65	301.71	572.5	1961.09	2939.53	4119.82	2	9592.93	2398.23	1180.29	2158.73	3547.32	978.44	2367.03	1388.59	11620.4	1936.73	Cold	0.1	0.9
Growing	22	Male	Hunger	243	Sample 2	0.03	0.55	1	-1	81.93	162.13	476.62	1910.37	2767.88	3988.72	2	9143.59	2285.9	1220.85	2078.35	3512.1	857.51	2291.26	1433.75	11393.8	1898.97	Hunger	0.14	0.86
Growing	22	Male	Hunger	243	Sample 3	0.02	0.51	1	-1	80.58	123.63	638.59	2044.15	3030.11	4203.77	2	9916.62	2479.16	1173.66	2159.62	3565.18	985.96	2391.53	1405.56	11681.5	1946.92	Cold	0.07	0.93
Growing	24	Male	Hunger	224	Sample 1	0.02	0.41	1	-1	81.36	291.18	613.82	1811.09	3078.08	4005.75	2	9508.74	2377.19	927.68	2194.67	3391.93	1266.99	2464.25	1197.26	11442.8	1907.13	Cold	0.11	0.89
Growing	24	Male	Hunger	224	Sample 2	0.01	0.37	0.96	-0.98	76.74	257.62	642.8	2019.11	3378.55	4418.72	1.94	10459.2	2614.79	1040.18	2399.61	3775.92	1359.44	2735.74	1376.31	12687.2	2114.53	Cold	0.02	0.98
Growing	24	Male	Hunger	224	Sample 3	0.01	0.41	0.67	-0.63	76.81	327.68	503.98	2094.94	3078.04	4210.45	1.3	9887.42	2471.85	1132.41	2115.51	3706.48	983.1	2574.06	1590.96	12102.5	2017.09	Cold	0.07	0.93
Growing	27	Male	Hunger	261	Sample 1	0.14	0.68	1	-1	87.66	191.23	492.56	1762.22	2915.85	4003.13	2	9173.77	2293.44	1087.27	2240.9	3510.56	1153.63	2423.29	1269.66	11685.3	1947.55	Cold	0.14	0.86
Growing	27	Male	Hunger	261	Sample 2	0.12	0.48	1	-1	88.56	350.49	471.84	1920.01	3034.74	4359.31	2	9785.89	2446.47	1324.58	2439.31	3887.47	1114.73	2562.9	1448.17	12777.1	2129.53	Cold	0.08	0.92
Growing	27	Male	Hunger	261	Sample 3	0.07	0.53	1	-1	85.59	294.77	512.79	1829.79	2827.94	3845.49	2	9016.01	2254	1017.54	2015.7	3332.7	998.16	2315.15	1317	10996.2	1832.71	Cold	0.16	0.84
Growing	31	Male	Hunger	257	Sample 1	0.01	0.43	1	-0.86	79.55	246.53	467.17	1929.11	2994.1	4035.45	1.86	9425.83	2356.46	1041.35	2106.33	3568.28	1064.99	2526.93	1461.95	11769.8	1961.64	Cold	0.12	0.88
Growing	31	Male	Hunger	257	Sample 2	0.02	0.59	1	-0.94	80.25	267.5	640.42	1844.18	2913.01	4055.82	1.94	9453.43	2363.36	1142.81	2211.63	3415.4	1068.82	2272.59	1203.77	11315	1885.84	Cold	0.12	0.88
Growing	31	Male	Hunger	257	Sample 3	0.04	0.59	1	-1	83.2	249.41	689.7	2014.56	3177.62	4302.58	2	10184.5	2546.12	1124.97	2288.03	3612.88	1163.06	2487.91	1324.85	12001.7	2000.28	Cold	0.05	0.95
Growing	32	Male	Hunger	228	Sample 1	0.01	0.54	0.48	-0.5	74.63	301.94	542.13	1889.06	3009.01	3957.82	0.97	9398.02	2349.51	948.81	2068.76	3415.69	1119.95	2466.88	1346.93	11367	1894.5	Cold	0.12	0.88
Growing	32	Male	Hunger	228	Sample 2	0.03	0.65	1	-1	81.2	292.91	665.57	1900.42	3087.98	4150.23	2	9804.2	2451.05	1062.26	2249.82	3484.66	1187.56	2422.4	1234.84	11641.5	1940.26	Cold	0.08	0.92
Growing	32	Male	Hunger	228	Sample 3	0	0.48	0.41	-0.36	72	254.83	405.86	1984.21	3011.39	3954.06	0.77	9355.53	2338.88	942.68	1969.85	3548.2	1027.18	2605.52	1578.35	11671.8	1945.3	Cold	0.12	0.88
Growing	32	Male	Hunger	238	Sample 1	0	0.45	0.4	-0.37	73.72	330.12	444.68	2026.94	3144.94	4132.64	0.77	9749.21	2437.3	987.7	2105.7	3687.96	1118	2700.26	1582.26	12181.9	2030.32	Cold	0.09	0.91
Growing	32	Male	Hunger	238	Sample 2	0	0.39	0.41	-0.44	75.2	345.82	436.93	2023.6	2948.32	3890.36	0.84	9299.21	2324.8	942.05	1866.76	3453.43	924.72	2511.39	1586.67	11285	1880.84	Hunger	0.13	0.87
Growing	32	Male	Hunger	238	Sample 3	0	0.41	0.44	-0.37	72.78	244.74	654.34	2163.04	3243.79	4481.5	0.81	10542.7	2635.67	1237.71	2318.46	3827.16	1080.76	2589.46	1508.7	12562.2	2093.71	Cold	0.01	0.99
Growing	38	Male	Hunger	215	Sample 1	0	0.38	0.52	-0.54	76.12	293.17	449.41	1970.2	3041.07	4013.28	1.06	9473.95	2368.49	972.2	2043.08	3563.87	1070.88	2591.67	1520.79	11762.5	1960.41	Cold	0.11	0.89
Growing	38	Male	Hunger	215	Sample 2	0.02	0.41	0.99	-1	80.89	303.38	660.47	1967.4	3116.01	4259.04	1.99	10002.9	2500.73	1143.03	2291.64	3598.56	1148.61	2455.53	1306.92	11944.3	1990.72	Cold	0.06	0.94
Growing	38	Male	Hunger	215	Sample 3	0.01	0.53	0.79	-1	74.86	143.47	577.23	1996.04	2983.22	4086.87	1.79	9643.36	2410.84	1103.65	2090.83	3509.64	987.18	2405.98	1418.81	11516.1	1919.35	Cold	0.1	0.9
Growing	39	Male	Hunger	226	Sample 1	0.01	0.39	1	-1	80.37	224.72	528.79	2126.77	3111.11	4096.08	2	9862.75	2465.69	984.97	1969.3	3567.28	984.33	2582.32	1597.98	11686.2	1947.7	Cold	0.08	0.92
Growing	39	Male	Hunger	226	Sample 2	0	0.41	0.91	-0.88	74.24	208.78	667.65	1969.13	3129.08	4150.42	1.79	9916.27	2479.07	1021.34	2181.29	3482.77	1159.95	2461.43	1301.48	11608.3	1934.71	Cold	0.07	0.93
Growing	39	Male	Hunger	226	Sample 3	0.04	0.49	1	-1	83.35	299.22	768.58	2087.73	3202.43	4213.29	2	10272	2568.01	1010.86	2125.56	3444.71	1114.7	2433.85	1319.15	11448.8	1908.14	Cold	0.04	0.96
Growing	40	Male	Hunger	235	Sample 1	0	0.29	0.6	-0.47	74.17	357.93	580.65	1932.78	2989.86	3980.85	1.07	9484.14	2371.03	990.98	2048.06	3400.2	1057.08	2409.21	1352.13	11257.7	1876.28	Cold	0.11	0.89
Growing	40	Male	Hunger	235	Sample 2	0.01	0.34	0.9	-0.99	79.28	239.13	508.04	2109.88	3169.05	4195.76	1.89	9982.74	2495.68	1026.71	2085.88	3687.72	1059.17	2661.01	1601.84	12122.3	2020.39	Cold	0.07	0.93
Growing	40	Male	Hunger	235	Sample 3	0.04	0.36	1	-1	85.16	178.14	566.79	1961.1	2879.91	4004.75	2	9412.54	2353.14	1124.84	2043.65	3437.96	918.81	2313.12	1394.31	11232.7	1872.12	Hunger	0.12	0.88
Growing	1	Male	Normal	36	Sample 1	0	0.66	0.28	-0.25	68.28	88.8	716.06	2292.05	3390.84	4322.95	0.53	10721.9	2680.48	932.11	2030.9	3606.89	1098.79	2674.78	1575.99	11919.4	1986.57	Pain	1	0
Growing	1	Male	Normal	36	Sample 2	0	0.56	0.24	-0.24	69.32	113.71	526.78	2185.76	3193.75	4226	0.48	10132.3	2533.07	1032.24	2040.23	3699.22	1007.99	2666.98	1658.99	12105.6	2017.61	Hunger	0.05	0.95
Growing	1	Male	Normal	36	Sample 3	0	0.6	0.36	-0.47	72.5	152.38	1022.04	2457.88	3544.34	4503.91	0.83	11528.2	2882.04	959.56	2046.03	3481.86	1086.46	2522.3	1435.83	11532	1922.01	Pain	0.92	0.08
Growing	4	Male	Normal	24	Sample 1	0	0.36	1	-1	76.27	324.38	568.92	2098.61	3296.84	4375.42	2	10339.8	2584.95	1078.58	2276.81	3806.49	1198.23	2727.91	1529.68	12617.7	2102.95	Cold	0.03	0.97
Growing	4	Male	Normal	24	Sample 2	0.01	0.98	0.45	-0.36	71.72	121.88	586.09	1923.44	3477.95	4517.76	0.81	10505.2	2626.31	1039.81	2594.32	3931.67	1554.52	2891.86	1337.34	13349.5	2224.92	Cold	0.02	0.98
Growing	4	Male	Normal	24	Sample 3	0.05	0.85	1	-1	82.33	313.41	840.14	1943.82	3293.12	4556.01	2	10633.1	2658.27	1262.89	2612.19	3715.87	1349.3	2452.98	1103.68	12496.9	2082.82	Cold	0.01	0.99
Growing	5	Male	Normal	38	Sample 1	0	0.71	0.35	-0.3	70.78	177.07	692.48	2118.95	3436.75	4406.99	0.65	10655.2	2663.79	970.24	2288.04	3714.5	1317.8	2744.27	1426.47	12461.3	2076.89	Cold	0	1
Growing	5	Male	Normal	38	Sample 2	0	0.34	0.55	-0.5	75.76	348.51	408.85	2076.94	3079.85	4524.66	1.05	10090.3	2522.58	1444.81	2447.72	4115.81	1002.91	2671	1668.09	13350.3	2225.06	Cold	0.06	0.94
Growing	5	Male	Normal	38	Sample 3	0	0.51	0.45	-0.27	71.33	93.2	673.11	2302.9	3230.12	4356.48	0.72	10562.6	2640.65	1126.36	2053.58	3683.37	927.21	2557	1629.79	11977.3	1996.22	Hunger	0.01	0.99
Growing	7	Male	Normal	18	Sample 1	0.01	0.72	1	-1	73.25	117.44	749.71	2206.4	3390.06	4539.56	2	10885.7	2721.43	1149.5	2333.16	3789.86	1183.67	2640.36	1456.69	12553.2	2092.21	Pain	0.98	0.02
Growing	7	Male	Normal	18	Sample 2	0	0.96	0.49	-0.36	70.87	277.71	776.25	2267.99	3415.26	4603.84	0.85	11063.3	2765.83	1188.57	2335.85	3827.59	1147.28	2639.01	1491.74	12630	2105.01	Pain	0.96	0.04
Growing	7	Male	Normal	18	Sample 3	0	0.51	0.55	-0.42	72.37	143.4	553.21	2111.22	3141.4	4593.04	0.97	10398.9	2599.72	1451.64	2481.81	4039.82	1030.18	2588.19	1558.01	13149.6	2191.61	Cold	0.03	0.97
Growing	9	Male	Normal	32	Sample 1	0	0.39	0.24	-0.24	69.66	160.49	404.75	2085.08	3216.34	4398.03	0.49	10104.2	2526.05	1181.69	2312.95	3993.28	1131.27	2811.59	1680.33	13111.1	2185.18	Hunger	0.05	0.95
Growing	9	Male	Normal	32	Sample 2	0.01	0.52	0.43	-0.58	75.08	91.63	643.75	2214.51	3371.94	4527.79	1.01	10758	2689.5	1155.85	2313.29	3884.04	1157.44	2728.19	1570.75	12809.6	2134.93	Pain	0.99	0.01
Growing	9	Male	Normal	32	Sample 3	0	0.39	0.44	-0.51	74.41	266.17	631.45	2158.32	3272.23	4298.75	0.94	10360.8	2590.19	1026.51	2140.42	3667.29	1113.91	2640.78	1526.87	12115.8	2019.3	Cold	0.03	0.97
Growing	11	Male	Normal	58	Sample 1	0	0.7	0.34	-0.31	72.1	365.29	577.88	2010.31	3372.95	4433.8	0.65	10394.9	2598.73	1060.85	2423.49	3855.92	1362.64	2795.07	1432.43	12930.4	2155.06	Cold	0.03	0.97
Growing	11	Male	Normal	58	Sample 2	0.01	1.11	0.33	-0.35	72	192.7	574.81	1875.82	3310.86	4394.26	0.68	10155.8	2538.94	1083.4	2518.43	3819.45	1435.03	2736.05	1301.02	12893.4	2148.9	Hunger	0.05	0.95
Growing	11	Male	Normal	58	Sample 3	0.01	1.07	0.54	-0.6	73.58	123.71	512.76	1777.08	3236.87	4392.03	1.14	9918.74	2479.68	1155.16	2614.95	3879.26	1459.79	2724.11	1264.31	13097.6	2182.93	Cold	0.07	0.93
Growing	12	Male	Normal	22	Sample 1	0.01	0.45	0.85	-0.98	75.69	131.67	640.11	2016.83	3033.38	4330.34	1.83	10020.7	2505.16	1296.96	2313.52	3690.24	1016.56	2393.28	1376.72	12087.3	2014.55	Cold	0.06	0.94
Growing	12	Male	Normal	22	Sample 2	0.01	0.53	1	-1	77.78	347.88	715.31	2283.97	3220.36	4658.31	2	10878	2719.49	1437.94	2374.33	3943	936.39	2505.05	1568.66	12765.4	2127.56	Pain	0.98	0.02
Growing	12	Male	Normal	22	Sample 3	0.01	0.83	0.35	-0.36	72.69	187.16	660.13	2191.96	3260.97	4424.58	0.7	10537.6	2634.41	1163.61	2232.62	3764.46	1069.01	2600.84	1531.83	12362.4	2060.4	Cold	0.01	0.99
Growing	13	Male	Normal	42	Sample 1	0.01	0.59	1	-0.71	77.26	114.85	880.91	2457.88	3457.51	4436.17	1.71	11232.5	2808.12	978.66	1978.29	3555.26	999.63	2576.6	1576.97	11665.4	1944.24	Pain	0.95	0.05
Growing	13	Male	Normal	42	Sample 2	0.04	0.65	1	-1	82.23	321.16	451.8	2087.92	3165.07	4427.26	2	10132	2533.01	1262.19	2339.34	3975.45	1077.14	2713.26	1636.12	13003.5	2167.25	Cold	0.05	0.95
Growing	13	Male	Normal	42	Sample 3	0.03	0.77	1	-0.94	79.78	176.7	680.96	2307.65	3240.69	4260.23	1.94	10489.5	2622.38	1019.54	1952.58	3579.27	933.04	2559.73	1626.68	11670.8	1945.14	Hunger	0.02	0.98
Growing	16	Male	Normal	30	Sample 1	0.01	0.5	0.4	-0.51	75.71	294.44	503.47	2029	3053.89	3053.89	0.91	8640.26	2160.06	0	1024.89	2550.43	1024.89	2550.43	1525.54	8676.17	1446.03	Cold	0.19	0.81
Growing	16	Male	Normal	30	Sample 2	0	0.77	0.33	-0.31	72.23	102.49	703.35	2206.57	3143.01	4492.31	0.64	10545.2	2636.31	1349.3	2285.74	3788.97	936.44	2439.67	1503.23	12303.3	2050.56	Hunger	0.01	0.99
Growing	16	Male	Normal	30	Sample 3	0.01	0.7	0.56	-0.58	74.01	96.61	623.47	2151.5	3111.83	4575.97	1.13	10462.8	2615.69	1464.14	2424.48	3952.5	960.34	2488.36	1528.03	12817.8	2136.31	Cold	0.02	0.98
Growing	16	Male	Normal	46	Sample 1	0.01	0.64	0.59	-0.61	74.92	107.57	678.53	2092.69	3120.28	4611.13	1.21	10502.6	2625.66	1490.85	2518.44	3932.6	1027.59	2441.75	1414.16	12825.4	2137.56	Cold	0.02	0.98
Growing	16	Male	Normal	46	Sample 2	0	0.54	0.77	-0.54	74.16	85.25	477.87	2084.29	2934.05	4636.35	1.31	10132.6	2533.14	1702.3	2552.06	4158.48	849.76	2456.18	1606.42	13325.2	2220.87	Hunger	0.05	0.95
Growing	16	Male	Normal	46	Sample 3	0.01	0.68	1	-1	77.71	109.55	820.88	2301.85	3322.65	4557.15	2	11002.5	2750.63	1234.5	2255.3	3736.27	1020.8	2501.77	1480.97	12229.6	2038.27	Pain	0.97	0.03
Growing	20	Male	Normal	81	Sample 1	0	0.46	0.34	-0.29	66.63	78.89	782.62	2234.3	3249.23	4398.16	0.63	10664.3	2666.08	1148.93	2163.86	3615.54	1014.93	2466.61	1451.68	11861.5	1976.92	Cold	0	1
Growing	20	Male	Normal	81	Sample 2	0	0.46	0.31	-0.29	67.94	124.45	845.71	2270.99	3405.61	4773.41	0.6	11295.7	2823.93	1367.8	2502.41	3927.7	1134.61	2559.9	1425.29	12917.7	2152.95	Pain	0.94	0.06
Growing	20	Male	Normal	81	Sample 3	0	0.78	0.55	-0.49	67.71	128.65	750.35	2328.93	3547.7	4465.98	1.04	11093	2773.24	918.27	2137.05	3715.62	1218.77	2797.35	1578.58	12365.6	2060.94	Pain	0.96	0.04
Growing	22	Male	Normal	75	Sample 1	0	0.58	0.25	-0.25	68.64	141.71	645.27	2119.53	3140.14	4337.56	0.5	10242.5	2560.63	1197.42	2218.03	3692.29	1020.61	2494.87	1474.26	12097.5	2016.25	Hunger	0.04	0.96
Growing	22	Male	Normal	75	Sample 2	0	0.4	0.23	-0.22	69.58	131.5	475.17	2049.21	3019.65	4510.98	0.46	10055	2513.75	1491.33	2461.77	4035.81	970.44	2544.48	1574.04	13077.9	2179.65	Hunger	0.06	0.94
Growing	22	Male	Normal	75	Sample 3	0	0.58	0.25	-0.24	70.14	129.05	563.55	1988.72	2995.94	4439.62	0.49	9987.84	2496.96	1443.69	2450.9	3876.07	1007.21	2432.38	1425.17	12635.4	2105.9	Hunger	0.07	0.93
Growing	24	Male	Normal	10	Sample 1	0.01	0.79	0.44	-0.54	73.49	123.61	762.55	2205.76	3396.92	4396.63	0.99	10761.9	2690.47	999.71	2190.87	3634.08	1191.16	2634.37	1443.21	12093.4	2015.57	Pain	0.99	0.01
Growing	24	Male	Normal	10	Sample 2	0	0.69	0.19	-0.15	65.96	107.65	719.3	2160.98	3386.9	4467.73	0.34	10734.9	2683.73	1080.83	2306.75	3748.43	1225.93	2667.6	1441.67	12471.2	2078.54	Pain	1	0
Growing	24	Male	Normal	10	Sample 3	0	0.85	0.53	-0.57	70.84	121.52	763.22	2212.95	3429.91	4363.7	1.1	10769.8	2692.45	933.79	2150.75	3600.48	1216.96	2666.69	1449.73	12018.4	2003.07	Pain	0.99	0.01
Growing	27	Male	Normal	89	Sample 1	0.05	0.71	1	-1	82.91	80.72	756.09	2237.5	3462.3	4552.14	2	11008	2752	1089.84	2314.64	3796.05	1224.8	2706.21	1481.41	12613	2102.16	Pain	0.97	0.03
Growing	27	Male	Normal	89	Sample 2	0.17	0.76	1	-1	88.02	252.97	917.96	1978.38	3305.68	4692.42	2	10894.4	2723.61	1386.74	2714.04	3774.46	1327.3	2387.72	1060.41	12650.7	2108.45	Pain	0.98	0.02
Growing	27	Male	Normal	89	Sample 3	0.01	0.61	0.43	-0.53	74.85	197.15	590.78	1824.68	3275.44	4597.48	0.96	10288.4	2572.09	1322.04	2772.8	4006.71	1450.76	2684.66	1233.9	13470.9	2245.15	Cold	0.04	0.96
Growing	31	Male	Normal	79	Sample 1	0	0.73	0.15	-0.21	64.51	113.61	1010.06	2416.74	3633.46	4531.68	0.36	11591.9	2897.98	898.22	2114.94	3521.61	1216.71	2623.39	1406.68	11781.5	1963.59	Pain	0.92	0.08
Growing	31	Male	Normal	79	Sample 2	0	0.56	0.2	-0.18	65.36		776.52	2267.57	3479.58	4327.02	0.38	10850.7	2712.67	847.44	2059.46	3550.5	1212.01	2703.06	1491.05	11863.5	1977.25	Pain	0.98	0.02
Growing	31	Male	Normal	79	Sample 3	0	0.64	0.18	-0.15	63	341.46	697.2	2153.31	3347.15	4223.6	0.33	10421.3	2605.32	876.45	2070.29	3526.4	1193.84	2649.95	1456.11	11773	1962.17	Hunger	0.02	0.98
Growing	32	Male	Normal	85	Sample 1	0.26	0.87	1	-1	89.17	250.99	1237.74	2437.13	3220.27	4705.11	2	11600.2	2900.06	1484.84	2267.97	3467.37	783.13	1982.53	1199.39	11185.2	1864.21	Pain	0.91	0.09
Growing	32	Male	Normal	85	Sample 2	0.28	0.81	1	-1	89.89	411.74	1225.21	2286.3	3121.1	4751.24	2	11383.9	2845.96	1630.14	2464.94	3526.03	834.8	1895.89	1061.09	11412.9	1902.15	Pain	0.93	0.07
Growing	32	Male	Normal	85	Sample 3	0.1	0.91	1	-1	84.67	239.5	1138.86	2030.05	3094.62	4490.26	2	10753.8	2688.45	1395.64	2460.21	3351.4	1064.57	1955.76	891.19	11118.8	1853.13	Pain	0.99	0.01
Growing	34	Male	Normal	67	Sample 1	0.03	0.63	1	-1	81.78	75.79	970.43	2296.36	3477.56	4669.56	2	11413.9	2853.48	1192	2373.19	3699.12	1181.2	2507.12	1325.93	12278.6	2046.43	Pain	0.93	0.07
Growing	34	Male	Normal	67	Sample 2	0.03	0.66	1	-1	81.19	75.84	872.01	2187.74	3540.49	4600.95	2	11201.2	2800.3	1060.46	2413.21	3728.94	1352.75	2668.48	1315.74	12539.6	2089.93	Pain	0.95	0.05
Growing	34	Male	Normal	67	Sample 3	0.03	0.98	1	-1	79.64	79.65	884.05	2274.82	3676.75	4568.07	2	11403.7	2850.92	891.32	2293.25	3684.02	1401.93	2792.71	1390.77	12454	2075.67	Pain	0.93	0.07
Growing	35	Male	Normal	4	Sample 1	0.01	0.56	0.8	-0.88	76.58	196.41	813.59	2290.77	3418.38	4617.48	1.68	11140.2	2785.05	1199.1	2326.71	3803.9	1127.61	2604.79	1477.18	12539.3	2089.88	Pain	0.96	0.04
Growing	35	Male	Normal	4	Sample 2	0.01	0.74	0.87	-0.81	75.64	314.48	965.57	2397.51	3792.76	4691.9	1.68	11847.8	2961.94	899.14	2294.39	3726.33	1395.25	2827.19	1431.94	12574.2	2095.7	Pain	0.89	0.11
Growing	35	Male	Normal	4	Sample 3	0.01	0.56	1	-1	74.54	350.36	830.73	2330.34	3551.23	4503.17	2	11215.5	2803.87	951.93	2172.82	3672.44	1220.89	2720.5	1499.62	12238.2	2039.7	Pain	0.95	0.05
Growing	38	Male	Normal	73	Sample 1	0	0.63	0.3	-0.29	70.15	148.78	801.54	2190.83	3377.45	4411.35	0.59	10781.2	2695.29	1033.91	2220.52	3609.81	1186.62	2575.9	1389.28	12016	2002.67	Pain	0.99	0.01
Growing	38	Male	Normal	73	Sample 2	0	0.85	0.22	-0.25	69.52	153.41	687.84	2168.05	3458.48	4472.71	0.47	10787.1	2696.77	1014.23	2304.65	3784.87	1290.43	2770.64	1480.21	12645	2107.5	Pain	0.99	0.01
Growing	38	Male	Normal	73	Sample 3	0.03	0.63	0.27	-0.3	71.86	98.88	547.41	2105.89	3425.31	4523.24	0.57	10601.9	2650.46	1097.93	2417.35	3975.83	1319.42	2877.91	1558.48	13246.9	2207.82	Hunger	0.01	0.99
Growing	39	Male	Normal	69	Sample 1	0	1.03	0.38	-0.3	65.15	391.27	943.76	2224.15	3440.36	4400.01	0.68	11008.3	2752.07	959.65	2175.86	3456.25	1216.21	2496.6	1280.39	11585	1930.83	Pain	0.97	0.03
Growing	39	Male	Normal	69	Sample 2	0	0.82	0.36	-0.26	65.53	88.17	1004.89	2473.29	3572.79	4509.81	0.62	11560.8	2890.2	937.02	2036.52	3504.92	1099.5	2567.9	1468.4	11614.3	1935.71	Pain	0.92	0.08
Growing	39	Male	Normal	69	Sample 3	0.01	0.62	1	-1	74.06	110.96	630.7	2221.86	3336.49	4347.85	2	10536.9	2634.22	1011.36	2125.99	3717.14	1114.63	2705.79	1591.16	12266.1	2044.34	Cold	0.01	0.99
Growing	39	Male	Normal	71	Sample 1	0	0.66	1	-1	71.03	87.42	991.75	2365.19	3533.86	4521.66	2	11412.5	2853.12	987.8	2156.47	3529.91	1168.67	2542.11	1373.44	11758.4	1959.73	Pain	0.93	0.07
Growing	39	Male	Normal	71	Sample 2	0	0.66	0.2	-0.17	61.92	121.88	857.75	2295.69	3401.5	4364.36	0.37	10919.3	2729.83	962.87	2068.67	3506.61	1105.8	2543.74	1437.94	11625.6	1937.61	Pain	0.98	0.02
Growing	39	Male	Normal	71	Sample 3	0	0.46	0.62	-0.44	68.66		890.05	2415.27	3446.91	4380.18	1.06	11132.4	2783.1	933.27	1964.91	3490.12	1031.64	2556.86	1525.21	11502	1917	Pain	0.96	0.04
Growing	40	Male	Normal	54	Sample 1	0	0.57	1	-1	73.11	91.17	646.9	2215.03	3391.22	4451.85	2	10705	2676.25	1060.63	2236.82	3804.95	1176.19	2744.31	1568.13	12591	2098.51	Pain	1	0
Growing	40	Male	Normal	54	Sample 2	0	0.6	0.52	-0.51	69.2	95.67	915.04	2503.88	3599.23	4405.81	1.03	11424	2855.99	806.58	1901.93	3490.77	1095.35	2684.19	1588.84	11567.7	1927.94	Pain	0.93	0.07
Growing	40	Male	Normal	54	Sample 3	0	0.44	0.95	-0.7	74.92	292.19	468.06	2228.08	3186.09	4201.99	1.66	10084.2	2521.05	1015.9	1973.91	3733.93	958.01	2718.03	1760.02	12159.8	2026.63	Hunger	0.06	0.94
Growing	1	Male	Thirst	125	Sample 1	0.01	0.4	1	-0.7	78.23	108.39	547.5	2269.32	3305.14	4206.72	1.7	10328.7	2582.17	901.58	1937.4	3659.21	1035.82	2757.63	1721.82	12013.5	2002.24	Cold	0.03	0.97
Growing	1	Male	Thirst	125	Sample 2	0.01	0.74	0.61	-0.73	76.74	110.3	739.54	2406.24	3396.94	4467.87	1.34	11010.6	2752.65	1070.93	2061.63	3728.33	990.7	2657.4	1666.69	12175.7	2029.28	Pain	0.97	0.03
Growing	1	Male	Thirst	125	Sample 3	0.01	0.76	0.46	-0.49	73.34	102.46	763.29	2299.96	3406.59	4435.8	0.95	10905.6	2726.41	1029.21	2135.85	3672.52	1106.64	2643.31	1536.67	12124.2	2020.7	Pain	0.98	0.02
Growing	4	Male	Thirst	100	Sample 1	0	0.55	0.33	-0.42	65.16		527.03	2067.82	3605.51	4501.89	0.75	10702.2	2675.56	896.38	2434.07	3974.85	1537.69	3078.47	1540.78	13462.2	2243.71	Pain	1	0
Growing	4	Male	Thirst	100	Sample 2	0	0.64	0.21	-0.21	64.25	105.18	595.01	2088.1	3422.77	4486.93	0.42	10592.8	2648.2	1064.17	2398.83	3891.93	1334.67	2827.76	1493.09	13010.5	2168.41	Hunger	0.01	0.99
Growing	4	Male	Thirst	100	Sample 3	0	0.64	0.18	-0.16	63.67	123.73	588.6	2089.92	3266.43	4512.36	0.33	10457.3	2614.33	1245.92	2422.44	3923.76	1176.52	2677.83	1501.31	12947.8	2157.96	Hunger	0.02	0.98
Growing	5	Male	Thirst	115	Sample 1	0	0.44	0.36	-0.3	71.99	90.37	616.75	2215.77	3311.89	4392.19	0.66	10536.6	2634.15	1080.3	2176.43	3775.44	1096.13	2695.14	1599.01	12422.5	2070.41	Cold	0.01	0.99
Growing	5	Male	Thirst	115	Sample 2	0	0.55	0.38	-0.38	73.91	140.33	544.65	2070.74	3168.59	4362.5	0.76	10146.5	2536.62	1193.92	2291.76	3817.85	1097.85	2623.93	1526.09	12551.4	2091.9	Cold	0.05	0.95
Growing	5	Male	Thirst	115	Sample 3	0.01	0.76	0.59	-0.77	74.21	134.29	1016.55	2346.8	3448.84	4770.89	1.36	11583.1	2895.77	1322.05	2424.08	3754.34	1102.04	2432.29	1330.25	12365	2060.84	Pain	0.92	0.08
Growing	7	Male	Thirst	108	Sample 1	0	0.39	0.14	-0.17	62.04	173.27	559.19	2253.18	3317.69	4430.35	0.3	10560.4	2640.1	1112.66	2177.17	3871.16	1064.52	2758.51	1693.99	12678	2113	Hunger	0.01	0.99
Growing	7	Male	Thirst	108	Sample 2	0	0.48	0.15	-0.17	64.94	87.46	720.82	2359.53	3302.77	4559.97	0.32	10943.1	2735.77	1257.2	2200.45	3839.15	943.25	2581.95	1638.71	12460.7	2076.78	Pain	0.98	0.02
Growing	7	Male	Thirst	108	Sample 3	0	0.55	0.22	-0.21	63.03	118.87	507.28	2183.77	3299.02	4552	0.43	10542.1	2635.52	1252.98	2368.23	4044.71	1115.25	2791.74	1676.49	13249.4	2208.23	Hunger	0.01	0.99
Growing	9	Male	Thirst	98	Sample 1	0	0.77	0.13	-0.12	63.77	88.98	697.03	2115.59	3265.78	4409.6	0.25	10488	2622	1143.82	2294.01	3712.57	1150.19	2568.75	1418.56	12287.9	2047.98	Hunger	0.02	0.98
Growing	9	Male	Thirst	98	Sample 2	0	0.59	0.25	-0.24	70.86	200.85	466.77	1940.46	3062.32	4418.2	0.49	9887.75	2471.94	1355.89	2477.74	3951.43	1121.86	2595.55	1473.69	12976.2	2162.69	Hunger	0.07	0.93
Growing	9	Male	Thirst	98	Sample 3	0	0.5	0.15	-0.19	63.69	95.07	768.14	2238.75	3421.7	4426.82	0.34	10855.4	2713.85	1005.13	2188.07	3658.68	1182.95	2653.55	1470.61	12159	2026.5	Pain	0.98	0.02
Growing	11	Male	Thirst	107	Sample 1	0	0.44	0.18	-0.12	62.98	292.51	530.1	2142.53	3239.14	4184.03	0.31	10095.8	2523.95	944.89	2041.49	3653.92	1096.61	2709.03	1612.43	12058.4	2009.73	Hunger	0.06	0.94
Growing	11	Male	Thirst	107	Sample 2	0	0.56	0.14	-0.11	63.4	165.32	452.66	2031.07	3362.53	4316.72	0.25	10163	2540.75	954.19	2285.65	3864.06	1331.46	2909.87	1578.41	12923.7	2153.94	Hunger	0.05	0.95
Growing	11	Male	Thirst	107	Sample 3	0	0.35	0.16	-0.11	64.32	245.67	491.22	2102.05	3162.7	4181.38	0.27	9937.36	2484.34	1018.68	2079.33	3690.16	1060.65	2671.48	1610.83	12131.1	2021.86	Hunger	0.07	0.93
Growing	12	Male	Thirst	111	Sample 1	0	0.44	0.72	-0.55	68.62	267.71	797.3	2294.77	3535.74	4530.32	1.28	11158.1	2789.53	994.58	2235.55	3733.02	1240.98	2738.44	1497.46	12440	2073.34	Pain	0.96	0.04
Growing	12	Male	Thirst	111	Sample 2	0	0.38	0.44	-0.33	71.75	129.06	650.83	2201.23	3404.13	4187.15	0.77	10443.3	2610.84	783.01	1985.91	3536.32	1202.9	2753.3	1550.4	11811.9	1968.64	Cold	0.02	0.98
Growing	12	Male	Thirst	111	Sample 3	0	0.63	0.41	-0.3	70.22	268.95	887.89	2307.72	3444.24	4364.66	0.71	11004.5	2751.13	920.42	2056.95	3476.78	1136.53	2556.35	1419.83	11566.9	1927.81	Pain	0.97	0.03
Growing	13	Male	Thirst	139	Sample 1	0.01	0.41	1	-0.64	76.86		607.67	2261.64	3189.25	4530.37	1.64	10588.9	2647.23	1341.12	2268.73	3922.7	927.61	2581.58	1653.97	12695.7	2115.95	Hunger	0.01	0.99
Growing	13	Male	Thirst	139	Sample 2	0.01	0.41	1	-0.96	78.56	114.84	542.16	2251.25	3225.7	4468.02	1.96	10487.1	2621.78	1242.31	2216.77	3925.86	974.45	2683.54	1709.09	12752	2125.34	Cold	0.02	0.98
Growing	13	Male	Thirst	139	Sample 3	0.02	0.39	0.86	-0.93	80.92	375.02	463.04	2113.24	3323.2	4273.82	1.79	10173.3	2543.33	950.62	2160.58	3810.79	1209.96	2860.17	1650.2	12642.3	2107.05	Cold	0.05	0.95
Growing	16	Male	Thirst	137	Sample 1	0.01	0.44	1	-1	78.72	88.26	958.9	2215.02	3297.56	4731.93	2	11203.4	2800.85	1434.36	2516.91	3773.02	1082.54	2338.66	1256.12	12401.6	2066.93	Pain	0.95	0.05
Growing	16	Male	Thirst	137	Sample 2	0.01	0.5	1	-1	77.34	152.41	797.75	2247.49	3296.55	4679.38	2	11021.2	2755.29	1382.83	2431.89	3881.63	1049.07	2498.8	1449.73	12694	2115.66	Pain	0.97	0.03
Growing	16	Male	Thirst	137	Sample 3	0.01	0.52	1	-1	75.5	75.58	847.99	2316.19	3454.99	4686.09	2	11305.2	2826.31	1231.1	2369.9	3838.11	1138.8	2607	1468.21	12653.1	2108.85	Pain	0.94	0.06
Growing	20	Male	Thirst	114	Sample 1	0.02	1.41	1	-1	74.97	124.39	695.36	1932.3	3318.06	4487.33	2	10433	2608.26	1169.28	2555.03	3791.98	1385.76	2622.7	1236.94	12761.7	2126.95	Cold	0.02	0.98
Growing	20	Male	Thirst	114	Sample 2	0.06	1.45	1	-1	80.36	136.64	867.64	2026.76	3271.14	4516.07	2	10681.6	2670.4	1244.93	2489.31	3648.43	1244.38	2403.5	1159.11	12189.7	2031.61	Cold	0	1
Growing	20	Male	Thirst	114	Sample 3	0.02	1.89	0.97	-0.9	73.45	187.85	707.99	1999.38	3374.7	4502.93	1.87	10585	2646.25	1128.23	2503.55	3794.94	1375.31	2666.7	1291.39	12760.1	2126.69	Cold	0.01	0.99
Growing	22	Male	Thirst	135	Sample 1	0.01	0.53	0.5	-0.73	76.56	358.81	501.9	1898.67	2928.39	4362.98	1.23	9691.95	2422.99	1434.59	2464.31	3861.08	1029.72	2426.49	1396.77	12613	2102.16	Cold	0.09	0.91
Growing	22	Male	Thirst	135	Sample 2	0.02	0.53	1	-0.94	80.45	121.45	615.6	2015.46	3178.49	4558.66	1.94	10368.2	2592.05	1380.17	2543.2	3943.06	1163.03	2562.89	1399.87	12992.2	2165.37	Cold	0.03	0.97
Growing	22	Male	Thirst	135	Sample 3	0.01	0.46	0.63	-0.64	78.44	93.18	453.14	1881.41	2878.9	4273.22	1.27	9486.67	2371.67	1394.32	2391.8	3820.08	997.48	2425.76	1428.28	12457.7	2076.29	Cold	0.11	0.89
Growing	24	Male	Thirst	118	Sample 1	0	0.82	0.38	-0.29	70.02	91.32	865.06	2342.37	3576.84	4534.13	0.66	11318.4	2829.6	957.28	2191.76	3669.07	1234.47	2711.78	1477.31	12241.7	2040.28	Pain	0.94	0.06
Growing	24	Male	Thirst	118	Sample 2	0	0.65	0.25	-0.25	68.69	183.73	750.19	2207.13	3307.76	4313.23	0.49	10578.3	2644.58	1005.48	2106.11	3563.04	1100.63	2557.56	1456.94	11789.8	1964.96	Hunger	0.01	0.99
Growing	24	Male	Thirst	118	Sample 3	0	0.69	0.36	-0.29	70.12	94.01	570.56	2081.4	3263.96	4317.91	0.65	10233.8	2558.46	1053.96	2236.52	3747.35	1182.56	2693.4	1510.84	12424.6	2070.77	Cold	0.04	0.96
Growing	27	Male	Thirst	136	Sample 1	0.25	1.17	1	-1	87.65	384.38	1043.7	2176.95	3552.83	4681.89	2	11455.4	2863.84	1129.05	2504.94	3638.19	1375.88	2509.13	1133.25	12290.4	2048.41	Pain	0.93	0.07
Growing	27	Male	Thirst	136	Sample 2	0.13	1.31	1	-1	84.21	367.64	779.41	1863.49	3122.64	4542.94	2	10308.5	2577.12	1420.31	2679.45	3763.54	1259.15	2343.23	1084.08	12549.8	2091.63	Cold	0.04	0.96
Growing	27	Male	Thirst	136	Sample 3	0.05	0.52	1	-1	84.17	205.63	734.45	2317.25	3437.51	4432.42	2	10921.6	2730.41	994.92	2115.17	3697.97	1120.25	2703.05	1582.8	12214.2	2035.69	Pain	0.98	0.02
Growing	31	Male	Thirst	97	Sample 1	0	0.92	0.15	-0.17	63.75	119.54	803.92	2233.37	3424.79	4397.29	0.31	10859.4	2714.84	972.51	2163.92	3593.37	1191.42	2620.87	1429.45	11971.5	1995.26	Pain	0.98	0.02
Growing	31	Male	Thirst	97	Sample 2	0	0.34	0.29	-0.22	66.11		584.12	2078.75	3375.66	4151.1	0.51	10189.6	2547.41	775.43	2072.34	3566.98	1296.91	2791.55	1494.64	11997.9	1999.64	Hunger	0.05	0.95
Growing	31	Male	Thirst	97	Sample 3	0	0.38	0.5	-0.41	71.51	203.11	680.9	2150.97	3191.05	4056.12	0.91	10079	2519.76	865.07	1905.14	3375.22	1040.08	2510.15	1470.07	11165.7	1860.95	Cold	0.06	0.94
Growing	32	Male	Thirst	123	Sample 1	0	0.48	0.3	-0.3	72.17	113.77	657.77	2187.46	3393.22	4400.21	0.59	10638.7	2659.67	1006.99	2212.75	3742.44	1205.76	2735.45	1529.69	12433.1	2072.18	Hunger	0	1
Growing	32	Male	Thirst	123	Sample 2	0.01	0.45	1	-0.92	77.35	122.43	648.35	2196.76	3271.97	4400.54	1.92	10517.6	2629.41	1128.56	2203.77	3752.18	1075.21	2623.62	1548.41	12331.8	2055.29	Cold	0.02	0.98
Growing	32	Male	Thirst	123	Sample 3	0.01	0.52	1	-1	76.68	122.88	697.92	2052.2	3533.92	4499.45	2	10783.5	2695.87	965.54	2447.25	3801.54	1481.72	2836	1354.28	12886.3	2147.72	Pain	0.99	0.01
Growing	34	Male	Thirst	134	Sample 1	0.06	0.56	1	-1	84.79	80.7	823.8	2170.61	3519.64	4667.7	2	11181.8	2795.44	1148.06	2497.08	3843.9	1349.03	2695.84	1346.82	12880.7	2146.79	Pain	0.95	0.05
Growing	34	Male	Thirst	134	Sample 2	0.01	0.51	1	-1	78.62	91.28	974.42	2334.29	3536.38	4724.98	2	11570.1	2892.52	1188.59	2390.69	3750.55	1202.1	2561.96	1359.87	12453.8	2075.63	Pain	0.92	0.08
Growing	34	Male	Thirst	134	Sample 3	0.04	0.61	1	-1	82.6	81.88	1625.94	2581.74	4033.34	4814.66	2	13055.7	3263.92	781.32	2232.92	3188.72	1451.6	2407.4	955.8	11017.8	1836.29	Pain	0.78	0.22
Growing	35	Male	Thirst	96	Sample 1	0.01	0.5	0.74	-0.72	75.48	76.06	1025.71	2490.3	3661.22	4598.96	1.46	11776.2	2944.05	937.74	2108.65	3573.25	1170.92	2635.51	1464.59	11890.7	1981.78	Pain	0.9	0.1
Growing	35	Male	Thirst	96	Sample 2	0	0.5	0.19	-0.17	67.17	239.1	821.06	2293.71	3354.92	4312.81	0.36	10782.5	2695.63	957.89	2019.1	3491.75	1061.21	2533.87	1472.66	11536.5	1922.75	Pain	0.99	0.01
Growing	35	Male	Thirst	96	Sample 3	0	0.56	0.26	-0.34	70.11	264	590.08	2108.39	3315.33	4276.13	0.59	10289.9	2572.48	960.8	2167.74	3686.05	1206.95	2725.25	1518.3	12265.1	2044.18	Hunger	0.04	0.96
Growing	38	Male	Thirst	120	Sample 1	0.01	0.59	0.6	-0.54	77.84	104.65	480.6	1948.38	3377.78	4404.04	1.14	10210.8	2552.7	1026.26	2455.66	3923.44	1429.4	2897.19	1467.78	13199.7	2199.96	Cold	0.04	0.96
Growing	38	Male	Thirst	120	Sample 2	0.01	0.57	0.49	-0.5	76.46	116.02	466.1	1915.33	3244.39	4347.5	0.99	9973.32	2493.33	1103.11	2432.17	3881.4	1329.06	2778.29	1449.23	12973.2	2162.21	Cold	0.07	0.93
Growing	38	Male	Thirst	120	Sample 3	0.01	0.84	0.59	-0.58	76.7	123.71	678.61	2061.39	3457.94	4433.91	1.18	10631.9	2657.96	975.97	2372.52	3755.3	1396.56	2779.34	1382.78	12662.5	2110.41	Cold	0.01	0.99
Growing	39	Male	Thirst	127	Sample 1	0.01	0.28	1	-1	78.57		635.4	2321.76	3431.8	4159.31	2	10548.3	2637.07	727.51	1837.55	3523.92	1110.04	2796.4	1686.36	11681.8	1946.97	Normal	0.01	0.99
Growing	39	Male	Thirst	127	Sample 2	0.01	0.37	1	-1	78.42	108.98	686.13	2360.06	3488.31	4553.47	2	11088	2771.99	1065.15	2193.41	3867.34	1128.26	2802.18	1673.93	12730.3	2121.71	Pain	0.96	0.04
Growing	39	Male	Thirst	127	Sample 3	0.01	0.42	0.83	-0.93	76.5		656.58	2416.97	3424.89	4452.66	1.76	10951.1	2737.78	1027.77	2035.69	3796.08	1007.92	2768.31	1760.39	12396.2	2066.03	Pain	0.98	0.02
Growing	40	Male	Thirst	99	Sample 1	0	0.42	0.65	-0.43	71.11	85.18	570.18	2371.69	3342.43	4217.08	1.09	10501.4	2625.34	874.65	1845.39	3646.9	970.74	2772.25	1801.51	11911.5	1985.24	Cold	0.02	0.98
Growing	40	Male	Thirst	99	Sample 2	0	0.6	0.8	-0.58	71.6	115.09	622.85	2272.44	3378.75	4331.84	1.38	10605.9	2651.47	953.09	2059.41	3708.99	1106.32	2755.9	1649.58	12233.3	2038.88	Cold	0.01	0.99
Growing	40	Male	Thirst	99	Sample 3	0	0.6	0.63	-0.62	71.17	123.92	770.61	2300.59	3420.92	4391.71	1.25	10883.8	2720.96	970.78	2091.12	3621.09	1120.34	2650.31	1529.97	11983.6	1997.27	Pain	0.98	0.02
Farrowing	2	Female	Pain	192	Sample 1	0.196556	1.40741	0.90683	-0.9505	85.7002	0	1214.85	2614.69	3506.94	4305.5	1.85733	11642	2910.49	798.565	1690.81	3090.65	892.245	2292.08	1399.84	10164.2	1694.03	Pain	0.91	0.09
Farrowing	2	Female	Pain	192	Sample 2	0.0221986	1.27941	0.647614	-0.795258	76.6667	395.809	1336.13	2790.98	3455.84	4177.95	1.44287	11760.9	2940.23	722.11	1386.97	2841.82	664.863	2119.71	1454.85	9190.32	1531.72	Pain	0.9	0.1
Farrowing	2	Female	Pain	192	Sample 3	0.288821	1.55673	0.884369	-0.94043	86.9081	0	1159.65	2344.73	3378.79	4164.54	1.8248	11047.7	2761.93	785.752	1819.81	3004.88	1034.06	2219.13	1185.07	10048.7	1674.79	Pain	0.97	0.03
Farrowing	3	Female	Pain	195	Sample 1	0.0212624	1.27941	0.830536	-0.837494	76.4137	0	1550.85	2655.77	3442.13	4380.53	1.66803	12029.3	3007.32	938.404	1724.77	2829.68	786.362	1891.28	1104.91	9275.4	1545.9	Pain	0.87	0.13
Farrowing	3	Female	Pain	195	Sample 2	0.0408681	1.25807	0.832764	-0.879944	79.3975	286.818	1525.83	2609.69	3422.24	4471.9	1.71271	12029.7	3007.41	1049.66	1862.21	2946.07	812.546	1896.41	1083.86	9650.76	1608.46	Pain	0.87	0.13
Farrowing	3	Female	Pain	195	Sample 3	0.012264	1.06608	0.64032	-0.811462	74.9396	0	1505.48	2499.39	3272.74	4332.35	1.45178	11610	2902.49	1059.61	1832.96	2826.88	773.353	1767.26	993.912	9253.98	1542.33	Pain	0.91	0.09
Farrowing	6	Female	Pain	196	Sample 1	0.0921794	1.15141	0.880005	-0.962402	83.3251	340.519	1176.2	2404.15	3449.22	4225.21	1.84241	11254.8	2813.7	775.991	1821.06	3049	1045.07	2273.01	1227.94	10192.1	1698.68	Pain	0.95	0.05
Farrowing	6	Female	Pain	196	Sample 2	0.115376	0.724739	0.916687	-0.974701	86.5397	474.932	943.609	2250.1	3525.15	4266.33	1.89139	10985.2	2746.3	741.182	2016.24	3322.72	1275.05	2581.54	1306.49	11243.2	1873.87	Pain	0.97	0.03
Farrowing	6	Female	Pain	196	Sample 3	0.147135	1.53542	0.917389	-0.945312	83.992	332.203	1334.6	2550.55	3436.14	4230.77	1.8627	11552.1	2888.02	794.629	1680.22	2896.17	885.59	2101.54	1215.95	9574.1	1595.68	Pain	0.92	0.08
Farrowing	8	Female	Pain	198	Sample 1	0.0538745	0.724739	0.851959	-0.877411	83.2308	0	1314.92	2424.5	3309.07	4274.83	1.72937	11323.3	2830.83	965.755	1850.32	2959.9	884.568	1994.15	1109.58	9764.27	1627.38	Pain	0.94	0.06
Farrowing	8	Female	Pain	198	Sample 2	0.0341366	0.490068	0.823792	-0.839905	83.2312	0	1234.57	2487.19	3468.86	4302.84	1.6637	11493.5	2873.36	833.98	1815.65	3068.26	981.669	2234.28	1252.62	10186.5	1697.74	Pain	0.92	0.08
Farrowing	8	Female	Pain	198	Sample 3	0.0590788	1.21542	0.840729	-0.852264	81.1376	0	1538.93	2491.76	3394.13	4316.12	1.69299	11741	2935.24	921.992	1824.36	2777.19	902.37	1855.2	952.828	9233.94	1538.99	Pain	0.9	0.1
Farrowing	10	Female	Pain	200	Sample 1	0.0622951	0.874082	0.847809	-0.855988	82.9514	0	1466.25	2445.83	3325.05	4359.35	1.7038	11596.5	2899.12	1034.31	1913.53	2893.1	879.223	1858.8	979.573	9558.53	1593.09	Pain	0.91	0.09
Farrowing	10	Female	Pain	200	Sample 2	0.0660721	0.89542	0.827606	-0.833435	83.085	0	1635.83	2555.2	3365.9	4377.79	1.66104	11934.7	2983.68	1011.89	1822.59	2741.96	810.695	1730.07	919.373	9036.59	1506.1	Pain	0.88	0.12
Farrowing	10	Female	Pain	200	Sample 3	0.0629859	1.04474	0.828278	-0.831635	82.1275	0	1866.26	2657.71	3335.15	4331.46	1.65991	12190.6	3047.64	996.311	1673.74	2465.2	677.433	1468.89	791.458	8073.04	1345.51	Pain	0.86	0.14
Farrowing	14	Female	Pain	204	Sample 1	0.089726	0.95941	0.86972	-0.889343	83.7812	306.42	1360.69	2631.57	3697.55	4426.63	1.75906	12116.4	3029.11	729.083	1795.06	3065.94	1065.97	2336.85	1270.88	10263.8	1710.63	Pain	0.87	0.13
Farrowing	14	Female	Pain	204	Sample 2	0.0816294	1.08741	0.855133	-0.889191	83.0836	495.322	1441.51	2625.99	3473.86	4216.7	1.74432	11758.1	2939.52	742.844	1590.71	2775.19	847.863	2032.35	1184.48	9173.44	1528.91	Pain	0.9	0.1
Farrowing	14	Female	Pain	204	Sample 3	0.153867	1.23673	0.87561	-0.947021	85.2109	306.117	1262.56	2533.78	3333.5	4103.6	1.82263	11233.4	2808.36	770.095	1569.82	2841.04	799.72	2070.95	1271.23	9322.84	1553.81	Pain	0.95	0.05
Farrowing	15	Female	Pain	205	Sample 1	0.0126054	0.874082	0.817871	-0.853912	76.0105	291.831	1286.67	2568.63	3360.43	4224.41	1.67178	11440.1	2860.04	863.982	1655.78	2937.74	791.797	2073.76	1281.96	9605.02	1600.84	Pain	0.93	0.07
Farrowing	15	Female	Pain	205	Sample 2	0.04904	1.13007	0.831451	-0.8284	80.691	453.667	1621.17	2701.03	3346.43	4308.08	1.65985	11976.7	2994.18	961.643	1607.04	2686.91	645.401	1725.27	1079.87	8706.13	1451.02	Pain	0.88	0.12
Farrowing	15	Female	Pain	205	Sample 3	0.0322119	1.08741	0.828979	-0.84433	79.0477	223.796	1533.17	2569.3	3254.25	4222.07	1.67331	11578.8	2894.7	967.822	1652.77	2688.91	684.95	1721.08	1036.13	8751.67	1458.61	Pain	0.92	0.08
Farrowing	17	Female	Pain	207	Sample 1	0.0673343	0.980748	0.841705	-0.885345	82.6664	403.167	1609.73	2537.43	3437.04	4316.65	1.72705	11900.8	2975.21	879.608	1779.21	2706.92	899.606	1827.31	927.703	9020.36	1503.39	Pain	0.89	0.11
Farrowing	17	Female	Pain	207	Sample 2	0.0289738	0.596735	0.835571	-0.85257	81.4985	0	1652.28	2511.57	3379.64	4325.2	1.68814	11868.7	2967.17	945.554	1813.63	2672.92	868.071	1727.36	859.293	8886.83	1481.14	Pain	0.89	0.11
Farrowing	17	Female	Pain	207	Sample 3	0.0341911	0.95941	0.847046	-0.873993	79.8889	0	1386.27	2389.65	3258.45	4214.4	1.72104	11248.8	2812.19	955.951	1824.75	2828.14	868.802	1872.19	1003.38	9353.21	1558.87	Pain	0.95	0.05
Farrowing	18	Female	Pain	208	Sample 1	0.153649	1.40741	0.903748	-0.906738	84.631	198.058	1235.68	2519.01	3422.6	4278.33	1.81049	11455.6	2863.91	855.734	1759.32	3042.66	903.589	2186.92	1283.33	10031.6	1671.93	Pain	0.93	0.07
Farrowing	18	Female	Pain	208	Sample 2	0.136859	1.06608	0.86087	-0.929901	85.3044	407.372	1151.06	2630.66	3498.14	4237.53	1.79077	11517.4	2879.35	739.385	1606.87	3086.46	867.48	2347.08	1479.6	10126.9	1687.81	Pain	0.92	0.08
Farrowing	18	Female	Pain	208	Sample 3	0.153961	1.72741	0.875092	-0.914062	83.6904	399.688	1383.72	2654.68	3490.27	4310.87	1.78915	11839.5	2959.89	820.603	1656.2	2927.15	835.595	2106.55	1270.96	9617.06	1602.84	Pain	0.89	0.11
Farrowing	19	Female	Pain	209	Sample 1	0.121299	1.47141	0.849487	-0.858185	83.3549	421.229	1292.8	2617.99	3600.73	4306.59	1.70767	11818.1	2954.53	705.857	1688.6	3013.79	982.741	2307.93	1325.19	10024.1	1670.68	Pain	0.89	0.11
Farrowing	19	Female	Pain	209	Sample 2	0.0931256	2.13274	0.82251	-0.840057	80.5497	478.536	1599.84	2867.21	3530.27	4498.13	1.66257	12495.5	3123.86	967.861	1630.92	2898.29	663.063	1930.43	1267.37	9357.95	1559.66	Pain	0.83	0.17
Farrowing	19	Female	Pain	209	Sample 3	0.0340001	1.70608	0.75528	-0.812347	77.1931	0	1666.76	2796.95	3407.11	4673.88	1.56763	12544.7	3136.17	1266.77	1876.94	3007.12	610.16	1740.35	1130.19	9631.52	1605.25	Pain	0.83	0.17
Farrowing	21	Female	Pain	211	Sample 1	0.0850051	1.21542	0.863983	-0.918488	82.4307	462.514	1566.95	2667.68	3542.35	4398.96	1.78247	12175.9	3043.99	856.61	1731.28	2832.01	874.665	1975.4	1100.74	9370.7	1561.78	Pain	0.86	0.14
Farrowing	21	Female	Pain	211	Sample 2	0.069171	1.06608	0.890839	-0.902039	82.2407	457.339	1305.41	2536.66	3335.75	4196.62	1.79288	11374.4	2843.61	860.872	1659.96	2891.21	799.088	2030.33	1231.24	9472.7	1578.78	Pain	0.94	0.06
Farrowing	21	Female	Pain	211	Sample 3	0.0726773	1.0234	0.847412	-0.892761	82.8606	354.287	1507.77	2708.47	3462.16	4301.32	1.74017	11979.7	2994.93	839.154	1592.84	2793.55	753.69	1954.39	1200.7	9134.33	1522.39	Pain	0.88	0.12
Farrowing	23	Female	Pain	213	Sample 1	0.0378347	1.19408	0.768463	-0.884277	79.306	292.608	1481.06	2436.92	3344.22	4280.68	1.65274	11542.9	2885.72	936.459	1843.76	2799.62	907.299	1863.16	955.86	9306.15	1551.03	Pain	0.92	0.08
Farrowing	23	Female	Pain	213	Sample 2	0.0263968	0.810068	0.755829	-0.837738	79.5863	0	1643.21	2689.67	3314.51	4279.11	1.59357	11926.5	2981.63	964.604	1589.44	2635.9	624.834	1671.3	1046.46	8532.54	1422.09	Pain	0.88	0.12
Farrowing	23	Female	Pain	213	Sample 3	0.0479529	1.00209	0.753448	-0.809235	81.161	0	1640.38	2800.59	3470.11	4212.12	1.56268	12123.2	3030.8	742.016	1411.54	2571.74	669.522	1829.73	1160.21	8384.75	1397.46	Pain	0.87	0.13
Farrowing	25	Female	Pain	215	Sample 1	0.106363	1.17274	0.835999	-0.868591	83.8363	0	1313.89	2458.69	3559.13	4270.82	1.70459	11602.5	2900.63	711.695	1812.13	2956.93	1100.44	2245.24	1144.8	9971.23	1661.87	Pain	0.91	0.09
Farrowing	25	Female	Pain	215	Sample 2	0.161213	1.55673	0.848511	-0.855591	84.3155	0	1251.74	2412.73	3441.37	4146.69	1.7041	11252.5	2813.13	705.322	1733.96	2894.95	1028.64	2189.63	1160.99	9713.5	1618.92	Pain	0.95	0.05
Farrowing	25	Female	Pain	215	Sample 3	0.124612	1.68474	0.774261	-0.828857	82.8841	265.081	1380.48	2737.37	3433.69	4199.44	1.60312	11751	2937.74	765.751	1462.07	2818.96	696.321	2053.21	1356.89	9153.21	1525.54	Pain	0.9	0.1
Farrowing	26	Female	Pain	216	Sample 1	0.0416407	0.916735	0.771057	-0.863708	80.9728	325.748	1175.92	2287.44	3539.07	4336.54	1.63477	11339	2834.74	797.472	2049.1	3160.62	1251.63	2363.15	1111.52	10733.5	1788.92	Pain	0.94	0.06
Farrowing	26	Female	Pain	216	Sample 2	0.0591611	0.95941	0.739319	-0.8414	82.2812	288.381	983.961	2273.58	3505.41	4251.2	1.58072	11014.1	2753.54	745.796	1977.62	3267.24	1231.83	2521.44	1289.62	11033.6	1838.93	Pain	0.97	0.03
Farrowing	26	Female	Pain	216	Sample 3	0.0508901	1.00209	0.76532	-0.832489	81.4203	0	1228.79	2387.33	3514.87	4225.61	1.59781	11356.6	2839.15	710.74	1838.28	2996.82	1127.54	2286.08	1158.54	10118	1686.34	Pain	0.94	0.06
Farrowing	28	Female	Pain	218	Sample 1	0.0536432	1.32209	0.802643	-0.851166	80.3309	465.796	1494.39	2724.86	3639.28	4268.16	1.65381	12126.7	3031.67	628.874	1543.3	2773.76	914.425	2144.89	1230.47	9235.72	1539.29	Pain	0.87	0.13
Farrowing	28	Female	Pain	218	Sample 2	0.0549081	1.64209	0.82724	-0.846039	79.4513	473.184	1333.28	2445.27	3454.88	4219.34	1.67328	11452.8	2863.19	764.461	1774.07	2886.05	1009.61	2121.59	1111.98	9667.77	1611.3	Pain	0.93	0.07
Farrowing	28	Female	Pain	218	Sample 3	0.0841506	1.85542	0.87561	-0.871887	80.7482	455.567	1468.4	2636.89	3533.33	4247.91	1.7475	11886.5	2971.63	714.578	1611.02	2779.51	896.446	2064.93	1168.48	9234.96	1539.16	Pain	0.89	0.11
Farrowing	29	Female	Pain	219	Sample 1	0.037213	1.23673	0.869873	-0.903442	79.0702	418.435	1513.5	2392.34	3563.77	4339.95	1.77332	11809.6	2952.39	776.178	1947.62	2826.46	1171.44	2050.28	878.839	9650.81	1608.47	Pain	0.9	0.1
Farrowing	29	Female	Pain	219	Sample 2	0.0525969	1.0234	0.884979	-0.898102	81.4632	300.355	1547.61	2344.94	3483.04	4257.66	1.78308	11633.2	2908.31	774.62	1912.72	2710.05	1138.1	1935.43	797.327	9268.25	1544.71	Pain	0.91	0.09
Farrowing	29	Female	Pain	219	Sample 3	0.0769901	0.938073	0.833435	-0.883728	83.5322	0	1124.82	2418.9	3491.7	4130.05	1.71716	11165.5	2791.37	638.351	1711.15	3005.23	1072.8	2366.88	1294.09	10088.5	1681.42	Pain	0.96	0.04
Farrowing	30	Female	Pain	220	Sample 1	0.0289308	1.25807	0.826752	-0.821228	77.8979	323.331	1601.57	2517.94	3531.27	4200.04	1.64798	11850.8	2962.71	668.77	1682.11	2598.47	1013.34	1929.7	916.364	8808.75	1468.12	Pain	0.89	0.11
Farrowing	30	Female	Pain	220	Sample 2	0.0499726	1.23673	0.81311	-0.828888	80.3518	326.184	1417.17	2480.76	3480.27	4127.91	1.642	11506.1	2876.53	647.636	1647.15	2710.74	999.51	2063.1	1063.59	9131.72	1521.95	Pain	0.92	0.08
Farrowing	30	Female	Pain	220	Sample 3	0.0810086	1.57807	0.790985	-0.84549	81.3215	232.244	1355.01	2440.51	3554.93	4305.61	1.63647	11656.1	2914.01	750.675	1865.1	2950.6	1114.43	2199.93	1085.5	9966.23	1661.04	Pain	0.91	0.09
Farrowing	33	Female	Pain	223	Sample 1	0.0716349	1.6634	0.825531	-0.840881	80.5441	371.347	1531.1	2517.12	3330.35	4177.45	1.66641	11556	2889.01	847.099	1660.33	2646.35	813.23	1799.25	986.019	8752.28	1458.71	Pain	0.92	0.08
Farrowing	33	Female	Pain	223	Sample 2	0.0539514	1.15141	0.825684	-0.829956	81.001	375.582	1559.26	2589.35	3257.56	4147.58	1.65564	11553.7	2888.44	890.012	1558.22	2588.32	668.213	1698.31	1030.09	8433.17	1405.53	Pain	0.92	0.08
Farrowing	33	Female	Pain	223	Sample 3	0.0409584	1.30075	0.73761	-0.800262	79.2407	348.972	1754.76	2676.52	3339.8	4232.33	1.53787	12003.4	3000.85	892.53	1555.82	2477.57	663.288	1585.04	921.754	8096	1349.33	Pain	0.88	0.12
Farrowing	36	Female	Pain	226	Sample 1	0.147603	1.04474	0.881927	-0.888092	85.8063	396.841	1443.96	2524.17	3460.44	4474.76	1.77002	11903.3	2975.83	1014.32	1950.6	3030.81	936.276	2016.48	1080.21	10028.7	1671.45	Pain	0.89	0.11
Farrowing	36	Female	Pain	226	Sample 2	0.204497	1.38608	0.885437	-0.869629	85.9413	389.655	1251.67	2428.3	3444.16	4400.25	1.75507	11524.4	2881.09	956.093	1971.95	3148.58	1015.86	2192.49	1176.63	10461.6	1743.6	Pain	0.92	0.08
Farrowing	36	Female	Pain	226	Sample 3	0.177279	1.57807	0.859528	-0.842773	84.7235	433.852	1315.65	2329.86	3417.65	4237.52	1.7023	11300.7	2825.17	819.87	1907.67	2921.88	1087.8	2102.01	1014.21	9853.43	1642.24	Pain	0.94	0.06
Farrowing	37	Female	Pain	227	Sample 1	0.060792	1.30075	0.82077	-0.844666	80.965	332.687	1557.92	2654.72	3564.61	4372.2	1.66544	12149.4	3037.36	807.585	1717.47	2814.28	909.886	2006.69	1096.8	9352.71	1558.79	Pain	0.86	0.14
Farrowing	37	Female	Pain	227	Sample 2	0.0587473	1.49274	0.796875	-0.8461	80.1827	424.05	1568.86	2635.59	3469.04	4293.88	1.64297	11967.4	2991.84	824.843	1658.29	2725.02	833.445	1900.18	1066.74	9008.52	1501.42	Pain	0.88	0.12
Farrowing	37	Female	Pain	227	Sample 3	0.040043	1.74875	0.710052	-0.828888	77.9302	457.801	1682.47	2823.01	3462.64	4374.23	1.53894	12342.4	3085.59	911.582	1551.21	2691.75	639.631	1780.17	1140.54	8714.89	1452.48	Pain	0.85	0.15
Farrowing	2	Female	Hunger	234	Sample 1	0.00790378	1.25807	0.695862	-0.666382	72.2571	144.855	672.527	1555.04	3154.63	3963.99	1.36224	9346.19	2336.55	809.363	2408.96	3291.47	1599.59	2482.1	882.508	11474	1912.33	Hunger	0.13	0.87
Farrowing	2	Female	Hunger	234	Sample 2	0.0044766	1.6634	0.555786	-0.490082	68.4962	144.465	672.888	1684.32	3147.33	4032.05	1.04587	9536.59	2384.15	884.72	2347.72	3359.16	1463	2474.44	1011.44	11540.5	1923.41	Hunger	0.11	0.89
Farrowing	2	Female	Hunger	234	Sample 3	0.0263323	0.831406	0.999969	-1	79.4498	87.9916	651.683	1585.96	3097.57	4034.33	1.99997	9369.55	2342.39	936.757	2448.37	3382.65	1511.61	2445.89	934.278	11659.6	1943.26	Hunger	0.12	0.88
Farrowing	3	Female	Hunger	235	Sample 1	0.000702962	0.980748	0.25412	-0.32373	62.8556	0	640.225	1750.96	3055.89	4018.68	0.57785	9465.76	2366.44	962.788	2267.73	3378.46	1304.94	2415.67	1110.73	11440.3	1906.72	Hunger	0.11	0.89
Farrowing	3	Female	Hunger	235	Sample 2	0.000510079	0.682086	0.244019	-0.308136	63.2178	0	693.034	1761.12	3009.61	3998.21	0.552155	9461.97	2365.49	988.6	2237.08	3305.17	1248.48	2316.57	1068.09	11164	1860.67	Hunger	0.11	0.89
Farrowing	3	Female	Hunger	235	Sample 3	0.000986272	1.08741	0.182098	-0.170929	63.8709	80.932	658.363	1663.4	2851.66	3975.06	0.353027	9148.48	2287.12	1123.4	2311.65	3316.69	1188.25	2193.3	1005.04	11138.3	1856.39	Hunger	0.14	0.86
Farrowing	6	Female	Hunger	238	Sample 1	0.00484138	0.852744	0.360352	-0.284454	71.963	83.3169	617.107	1403.79	2883.76	3995.91	0.644806	8900.56	2225.14	1112.16	2592.13	3378.81	1479.97	2266.65	786.68	11616.4	1936.06	Hunger	0.17	0.83
Farrowing	6	Female	Hunger	238	Sample 2	0.00246161	0.703401	0.365723	-0.239899	69.9495	95.0094	638.88	1495.24	2982.47	3950.61	0.605621	9067.2	2266.8	968.137	2455.36	3311.72	1487.23	2343.59	856.362	11422.4	1903.73	Hunger	0.15	0.85
Farrowing	6	Female	Hunger	238	Sample 3	0.0011711	0.682086	0.21817	-0.202606	66.8318	97.4559	670.344	1575.28	2921.31	4019.76	0.420776	9186.69	2296.67	1098.45	2444.48	3349.42	1346.03	2250.96	904.936	11394.3	1899.05	Hunger	0.14	0.86
Farrowing	8	Female	Hunger	240	Sample 1	0.00133731	0.554082	0.392456	-0.328735	68.4984	150.363	639.759	1521.33	2918.15	3918.12	0.721191	8997.36	2249.34	999.965	2396.79	3278.36	1396.82	2278.39	881.572	11231.9	1871.98	Hunger	0.16	0.84
Farrowing	8	Female	Hunger	240	Sample 2	0.00113671	0.404739	0.31012	-0.300323	69.4013	416.951	812.789	2068.93	2824.18	4146.99	0.610443	9852.89	2463.22	1322.81	2078.07	3334.2	755.257	2011.39	1256.14	10757.9	1792.98	Hunger	0.08	0.92
Farrowing	8	Female	Hunger	240	Sample 3	0.00122889	0.31941	0.307098	-0.274139	71.1325	482.886	594.216	1501.67	2877.2	3866.26	0.581238	8839.34	2209.84	989.065	2364.59	3272.05	1375.52	2282.98	907.456	11191.7	1865.28	Hunger	0.17	0.83
Farrowing	10	Female	Hunger	242	Sample 1	0.00186088	0.490068	0.438293	-0.377625	70.5762	181.778	587.922	1532.46	2814.19	3954.89	0.815918	8889.45	2222.36	1140.7	2422.44	3366.97	1281.73	2226.27	944.533	11382.6	1897.11	Hunger	0.17	0.83
Farrowing	10	Female	Hunger	242	Sample 2	0.00311688	0.63941	0.572418	-0.490387	71.4624	199.561	634.234	1724.08	2917.2	4064.13	1.06281	9339.65	2334.91	1146.93	2340.06	3429.9	1193.13	2282.97	1089.84	11482.8	1913.8	Cold	0.13	0.87
Farrowing	10	Female	Hunger	242	Sample 3	0.00594056	0.554082	0.714233	-0.737762	74.9974	84.7587	593.732	1507.71	2929.26	4079.94	1.452	9110.65	2277.66	1150.68	2572.23	3486.21	1421.55	2335.53	913.981	11880.2	1980.03	Hunger	0.15	0.85
Farrowing	14	Female	Hunger	246	Sample 1	0.000259301	0.511406	0.164642	-0.251099	61.7654	94.5186	749.926	1665.94	3051.47	4097.08	0.415741	9564.42	2391.1	1045.62	2431.14	3347.16	1385.52	2301.54	916.019	11427	1904.5	Hunger	0.11	0.89
Farrowing	14	Female	Hunger	246	Sample 2	0.000540717	0.468753	0.34491	-0.259613	65.3436	101.63	717.164	1643.44	2888.65	3890.06	0.604523	9139.32	2284.83	1001.41	2246.62	3172.9	1245.2	2171.48	926.28	10763.9	1793.98	Hunger	0.14	0.86
Farrowing	14	Female	Hunger	246	Sample 3	0.00550853	0.596735	0.786499	-0.948578	74.2878	107.563	730.55	1729.2	3050.78	4105.22	1.73508	9615.76	2403.94	1054.44	2376.02	3374.67	1321.58	2320.23	998.652	11445.6	1907.6	Cold	0.1	0.9
Farrowing	15	Female	Hunger	247	Sample 1	0.00554259	0.95941	0.373535	-0.633087	71.9746	182.889	772.586	1788.78	3130.92	3921.07	1.00662	9613.36	2403.34	790.144	2132.29	3148.48	1342.14	2358.34	1016.19	10787.6	1797.93	Hunger	0.1	0.9
Farrowing	15	Female	Hunger	247	Sample 2	0.00572328	0.980748	0.39975	-0.514923	72.0185	96.1049	716.096	1851.06	3226.55	4028.89	0.914673	9822.59	2455.65	802.34	2177.82	3312.79	1375.48	2510.45	1134.97	11313.9	1885.64	Cold	0.08	0.92
Farrowing	15	Female	Hunger	247	Sample 3	0.00280948	0.724739	0.319275	-0.408234	70.3686	123.393	675.367	1466.94	2817.18	4090.5	0.727509	9049.99	2262.5	1273.32	2623.57	3415.14	1350.24	2141.81	791.57	11595.6	1932.61	Hunger	0.15	0.85
Farrowing	17	Female	Hunger	249	Sample 1	0.000353074	0.426077	0.208099	-0.200439	64.0729	205.969	670.352	1720.3	2645.12	3930.22	0.408539	8965.99	2241.5	1285.11	2209.92	3259.87	924.814	1974.76	1049.95	10704.4	1784.07	Hunger	0.16	0.84
Farrowing	17	Female	Hunger	249	Sample 2	0.00105749	0.404739	0.248138	-0.201294	69.142	153.917	685.441	2025.2	3041.44	4137.88	0.449432	9889.95	2472.49	1096.44	2112.68	3452.43	1016.24	2356	1339.76	11373.5	1895.59	Hunger	0.07	0.93
Farrowing	17	Female	Hunger	249	Sample 3	0.00110408	0.554082	0.240845	-0.174377	67.6708	100.508	685.504	1852.36	2889.98	4175.39	0.415222	9603.23	2400.81	1285.4	2323.03	3489.88	1037.62	2204.48	1166.85	11507.3	1917.88	Cold	0.1	0.9
Farrowing	18	Female	Hunger	250	Sample 1	0.000565368	0.426077	0.29303	-0.25293	66.1058	277.388	638.839	1974.56	3013.88	3889.83	0.545959	9517.11	2379.28	875.953	1915.27	3250.99	1039.32	2375.04	1335.72	10792.3	1798.72	Cold	0.11	0.89
Farrowing	18	Female	Hunger	250	Sample 2	0.000408715	0.660748	0.163391	-0.240112	62.4096	152.54	571.496	1722.39	2964.21	3862.18	0.403503	9120.28	2280.07	897.976	2139.8	3290.69	1241.82	2392.71	1150.89	11113.9	1852.31	Cold	0.15	0.85
Farrowing	18	Female	Hunger	250	Sample 3	0.000840479	0.57542	0.261078	-0.386749	66.2932	81.9507	639.33	1637.85	2930.12	4031.74	0.647827	9239.05	2309.76	1101.62	2393.89	3392.42	1292.27	2290.79	998.52	11469.5	1911.59	Hunger	0.14	0.86
Farrowing	19	Female	Hunger	251	Sample 1	0.000350561	0.746077	0.194794	-0.110565	61.1881	114.944	650.88	1559.14	2905.26	3912.08	0.305359	9027.36	2256.84	1006.82	2352.94	3261.2	1346.12	2254.38	908.261	11129.7	1854.95	Hunger	0.16	0.84
Farrowing	19	Female	Hunger	251	Sample 2	0.000851149	1.30075	0.178436	-0.12561	62.4159	97.7877	643.292	2142.38	3095.68	4122.84	0.304047	10004.2	2501.05	1027.16	1980.46	3479.55	953.293	2452.38	1499.09	11391.9	1898.66	Hunger	0.06	0.94
Farrowing	19	Female	Hunger	251	Sample 3	0.000363723	0.532744	0.151642	-0.117249	62.9663	84.3812	625.783	1903.39	3109.28	3897.87	0.26889	9536.33	2384.08	788.598	1994.48	3272.09	1205.88	2483.49	1277.61	11022.2	1837.03	Cold	0.11	0.89
Farrowing	21	Female	Hunger	253	Sample 1	0.000241559	0.810068	0.134827	-0.138519	59.1579	410.61	838.103	1917.79	2937.46	3907.39	0.273346	9600.74	2400.18	969.93	1989.59	3069.28	1019.66	2099.35	1079.69	10227.5	1704.59	Normal	0.1	0.9
Farrowing	21	Female	Hunger	253	Sample 2	0.000568027	0.682086	0.287994	-0.285675	63.7207	267.494	757.803	1845.75	2933.59	3871.29	0.573669	9408.43	2352.11	937.698	2025.54	3113.48	1087.84	2175.79	1087.95	10428.3	1738.05	Hunger	0.12	0.88
Farrowing	21	Female	Hunger	253	Sample 3	0.00156379	0.874082	0.252228	-0.299377	66.9347	398.89	806.049	2054.44	3048.52	3837.47	0.551605	9746.48	2436.62	788.946	1783.02	3031.42	994.078	2242.47	1248.39	10088.3	1681.39	Hunger	0.09	0.91
Farrowing	23	Female	Hunger	255	Sample 1	0.000567561	0.170068	0.225159	-0.226257	71.629	112.352	698.083	1672.25	2934.22	4447.37	0.451416	9751.93	2437.98	1513.16	2775.12	3749.29	1261.97	2236.13	974.169	12509.8	2084.97	Normal	0.09	0.91
Farrowing	25	Female	Hunger	257	Sample 1	0.0215551	0.938073	0.999969	-1	78.0003	0	1043.54	1983.65	3147.62	4250.73	1.99997	10425.5	2606.38	1103.1	2267.08	3207.19	1163.98	2104.09	940.11	10785.5	1797.59	Cold	0.02	0.98
Farrowing	25	Female	Hunger	257	Sample 2	0.0039926	2.02608	0.389282	-0.309418	67.0939	170.97	719.003	1681.38	2892.6	3942.52	0.6987	9235.5	2308.87	1049.91	2261.14	3223.51	1211.22	2173.6	962.375	10881.8	1813.63	Hunger	0.14	0.86
Farrowing	25	Female	Hunger	257	Sample 3	0.00362689	1.85542	0.311523	-0.257629	67.0748	128.765	688.729	1625.71	2961.45	4041.41	0.569153	9317.3	2329.32	1079.96	2415.7	3352.68	1335.75	2272.72	936.976	11393.8	1898.96	Hunger	0.13	0.87
Farrowing	26	Female	Hunger	258	Sample 1	0.00130782	1.17274	0.196503	-0.278534	64.6778	108.622	744.99	1743.01	2933.06	3935.64	0.475037	9356.7	2339.17	1002.58	2192.64	3190.65	1190.05	2188.07	998.016	10762	1793.67	Hunger	0.12	0.88
Farrowing	26	Female	Hunger	258	Sample 2	0.0016073	0.874082	0.271027	-0.286591	67.0186	144.158	720.839	1647.28	2814.08	3954.2	0.557617	9136.41	2284.1	1140.11	2306.91	3233.36	1166.8	2093.25	926.445	10866.9	1811.15	Hunger	0.15	0.85
Farrowing	26	Female	Hunger	258	Sample 3	0.00160027	1.30075	0.231659	-0.295166	65.1239	143.957	640.326	1581.92	2835.63	4032.97	0.526825	9090.85	2272.71	1197.35	2451.05	3392.65	1253.7	2195.3	941.596	11431.7	1905.28	Hunger	0.15	0.85
Farrowing	26	Female	Hunger	259	Sample 1	0.00152052	0.618073	0.236969	-0.256989	68.4926	155.925	722.8	1656.3	2947.03	3954.07	0.493958	9280.2	2320.05	1007.04	2297.77	3231.27	1290.73	2224.23	933.501	10984.5	1830.76	Hunger	0.13	0.87
Farrowing	26	Female	Hunger	259	Sample 2	0.00178693	0.810068	0.269104	-0.323975	67.8586	112.429	660.448	1567.99	2811.84	4007.75	0.593079	9048.03	2262.01	1195.91	2439.76	3347.3	1243.85	2151.39	907.545	11285.8	1880.96	Hunger	0.15	0.85
Farrowing	26	Female	Hunger	259	Sample 3	0.00110715	0.767415	0.226654	-0.201935	66.0172	156.984	663.563	1682.19	2988.98	4099.33	0.428589	9434.06	2358.52	1110.34	2417.14	3435.76	1306.79	2325.42	1018.63	11614.1	1935.68	Hunger	0.12	0.88
Farrowing	28	Female	Hunger	261	Sample 1	0.00342586	0.404739	0.487823	-0.320709	74.2483	108.634	580.042	1226.49	2813.86	3861.47	0.808533	8481.86	2120.46	1047.61	2634.98	3281.43	1587.37	2233.81	646.447	11431.6	1905.27	Hunger	0.21	0.79
Farrowing	28	Female	Hunger	261	Sample 2	0.038543	0.618073	0.999969	-1	82.5643	461.136	783.771	2129	3265.67	4023.54	1.99997	10202	2550.49	757.868	1894.54	3239.77	1136.67	2481.9	1345.23	10856	1809.33	Cold	0.05	0.95
Farrowing	28	Female	Hunger	261	Sample 3	0.00284823	0.511406	0.39447	-0.290161	72.2067	102.086	585.862	1332.15	2809.85	4073.49	0.684631	8801.35	2200.34	1263.64	2741.34	3487.63	1477.7	2223.99	746.289	11940.6	1990.1	Hunger	0.18	0.82
Farrowing	29	Female	Hunger	262	Sample 1	0.00186578	0.447415	0.30426	-0.298401	71.0454	86.5709	610.194	1445.72	2949.9	3975.25	0.602661	8981.06	2245.27	1025.36	2529.54	3365.06	1504.18	2339.7	835.523	11599.4	1933.23	Hunger	0.16	0.84
Farrowing	29	Female	Hunger	262	Sample 2	0.0014935	0.89542	0.232178	-0.233093	66.6032	88.1261	615.902	1379.68	2865.32	4008.43	0.465271	8869.33	2217.33	1143.11	2628.75	3392.53	1485.64	2249.42	763.775	11663.2	1943.87	Hunger	0.17	0.83
Farrowing	29	Female	Hunger	262	Sample 3	0.0042441	0.916735	0.480286	-0.484711	71.035	91.0674	586.685	1556.05	2965.57	4133.39	0.964996	9241.7	2310.42	1167.82	2577.34	3546.71	1409.53	2378.89	969.364	12049.6	2008.27	Hunger	0.14	0.86
Farrowing	30	Female	Hunger	263	Sample 1	0.000560077	0.468753	0.15918	-0.136505	65.5787	124.537	636.011	1429.16	2893.59	4224.48	0.295685	9183.24	2295.81	1330.89	2795.32	3588.47	1464.43	2257.58	793.149	12229.8	2038.3	Hunger	0.14	0.86
Farrowing	30	Female	Hunger	263	Sample 2	0.00035362	0.31941	0.150726	-0.126556	65.6957	81.0692	591.968	1485.5	1485.5	3979.2	0.277283	7542.17	1885.54	2493.7	2493.7	3387.23	0	893.532	893.532	10161.7	1693.62	Hunger	0.29	0.71
Farrowing	30	Female	Hunger	263	Sample 3	0.000706742	0.276735	0.244751	-0.199799	69.2013	82.5622	633.89	1195.68	2728.43	4137.72	0.44455	8695.72	2173.93	1409.29	2942.04	3503.83	1532.76	2094.54	561.785	12044.2	2007.37	Normal	0.19	0.81
Farrowing	33	Female	Hunger	266	Sample 1	0.000735561	0.426077	0.177216	-0.269836	67.2825	102.806	652.532	1583.53	2747.64	3975.84	0.447052	8959.54	2239.88	1228.19	2392.31	3323.3	1164.11	2095.11	930.996	11134	1855.67	Hunger	0.16	0.84
Farrowing	33	Female	Hunger	266	Sample 2	0.000901197	0.57542	0.241577	-0.286407	66.5717	119.282	648.587	1615.36	2734.2	3984.08	0.527985	8982.23	2245.56	1249.88	2368.72	3335.5	1118.83	2085.61	966.778	11125.3	1854.22	Hunger	0.16	0.84
Farrowing	33	Female	Hunger	266	Sample 3	0.00287419	0.618073	0.336731	-0.502899	71.2862	121.771	736.452	1859.44	3060.55	3980.17	0.83963	9636.6	2409.15	919.621	2120.73	3243.72	1201.11	2324.09	1122.99	10932.3	1822.04	Cold	0.1	0.9
Farrowing	36	Female	Hunger	269	Sample 1	0.00857577	0.831406	0.456635	-0.605164	74.5621	116.512	594.466	1819	3303.07	3891.87	1.0618	9608.4	2402.1	588.801	2072.87	3297.4	1484.07	2708.6	1224.54	11376.3	1896.05	Cold	0.1	0.9
Farrowing	36	Female	Hunger	269	Sample 2	0.0106657	0.724739	0.760223	-1	76.1841	136.259	624.028	1578.31	2880.21	3854.19	1.76022	8936.75	2234.19	973.979	2275.88	3230.17	1301.9	2256.19	954.285	10992.4	1832.07	Hunger	0.16	0.84
Farrowing	36	Female	Hunger	269	Sample 3	0.0249766	0.618073	0.835876	-1	80.4766	122.523	640.182	1600.28	2969.34	3851.96	1.83588	9061.76	2265.44	882.623	2251.68	3211.78	1369.06	2329.16	960.096	11004.4	1834.07	Hunger	0.15	0.85
Farrowing	37	Female	Hunger	270	Sample 1	0.0277829	0.980748	0.999969	-1	78.8882	101.512	806.664	1956.29	3116.4	4147.55	1.99997	10026.9	2506.73	1031.15	2191.26	3340.89	1160.11	2309.74	1149.63	11182.8	1863.8	Cold	0.06	0.94
Farrowing	37	Female	Hunger	270	Sample 2	0.0546539	1.30075	0.999969	-1	80.5034	204.891	798.046	2051.46	2974	4051.29	1.99997	9874.79	2468.7	1077.29	1999.82	3253.24	922.532	2175.95	1253.42	10682.3	1780.38	Hunger	0.08	0.92
Farrowing	37	Female	Hunger	270	Sample 3	0.0171517	1.87673	0.527313	-0.570618	73.7764	106.361	637.528	1802.39	2934.32	3920.2	1.09793	9294.43	2323.61	985.882	2117.81	3282.67	1131.93	2296.79	1164.86	10979.9	1829.99	Cold	0.13	0.87
Farrowing	2	Female	Cold	149	Sample 1	0.00424028	2.09007	0.341125	-0.36615	67.1432	120.302	931.666	2046.9	3069.59	4169.13	0.707275	10217.3	2554.32	1099.54	2122.23	3237.47	1022.69	2137.92	1115.23	10735.1	1789.18	Cold	0.04	0.96
Farrowing	2	Female	Cold	149	Sample 2	0.00372827	1.40741	0.633698	-1	68.4658	88.4551	916.666	1912.21	3002.81	4030.06	1.6337	9861.75	2465.44	1027.24	2117.85	3113.39	1090.6	2086.15	995.546	10430.8	1738.46	Cold	0.08	0.92
Farrowing	2	Female	Cold	149	Sample 3	0.0099905	3.32741	0.589539	-0.749207	68.8635	106.411	714.695	1772.3	3105.53	4034.21	1.33875	9626.74	2406.68	928.68	2261.91	3319.52	1333.23	2390.84	1057.6	11291.8	1881.96	Cold	0.1	0.9
Farrowing	3	Female	Cold	150	Sample 1	0.0127782	1.06608	0.812622	-0.899658	75.0386	86.8232	809.78	1876.4	3017.36	4012.65	1.71228	9716.19	2429.05	995.282	2136.25	3202.87	1140.97	2207.58	1066.62	10749.6	1791.59	Cold	0.09	0.91
Farrowing	3	Female	Cold	150	Sample 2	0.0147289	0.89542	0.861145	-1	76.56	88.7824	645.354	1816.45	3141.55	4107.82	1.86115	9711.17	2427.79	966.274	2291.37	3462.47	1325.1	2496.19	1171.09	11712.5	1952.08	Cold	0.09	0.91
Farrowing	3	Female	Cold	150	Sample 3	0.00499712	4.69274	0.512299	-0.581177	64.3245	141.289	691.227	1774.27	2976.03	3987.07	1.09348	9428.6	2357.15	1011.05	2212.81	3295.85	1201.76	2284.8	1083.04	11089.3	1848.22	Cold	0.12	0.88
Farrowing	6	Female	Cold	153	Sample 1	0.00911043	1.83408	0.406982	-0.392822	71.1353	88.3091	826.492	1948.6	3042	4127.65	0.799805	9944.75	2486.19	1085.65	2179.05	3301.16	1093.4	2215.51	1122.11	10996.9	1832.81	Cold	0.07	0.93
Farrowing	6	Female	Cold	153	Sample 2	0.00855025	1.13007	0.494751	-0.42334	73.075	93.0949	595.119	1720.7	2931.55	3982.02	0.918091	9229.39	2307.35	1050.47	2261.32	3386.9	1210.85	2336.43	1125.58	11371.5	1895.26	Cold	0.14	0.86
Farrowing	6	Female	Cold	153	Sample 3	0.00478198	1.23673	0.406464	-0.281921	70.1415	93.7421	613.665	1800.95	3057.18	4091.9	0.688385	9563.69	2390.92	1034.72	2290.95	3478.23	1256.23	2443.51	1187.29	11690.9	1948.49	Cold	0.11	0.89
Farrowing	8	Female	Cold	155	Sample 1	0.0134746	1.83408	0.52356	-0.381653	72.8344	98.7909	568.136	1701.99	3009.47	4057.31	0.905212	9336.91	2334.23	1047.84	2355.32	3489.18	1307.48	2441.33	1133.86	11775	1962.5	Cold	0.13	0.87
Farrowing	8	Female	Cold	155	Sample 2	0.0157176	1.79141	0.512695	-0.486267	73.5953	135.442	631.794	1567.94	3023.01	3910.26	0.998962	9133	2283.25	887.252	2342.32	3278.47	1455.07	2391.22	936.143	11290.5	1881.75	Hunger	0.15	0.85
Farrowing	8	Female	Cold	155	Sample 3	0.0237286	2.9434	0.616089	-0.524292	73.1579	126.623	594.442	1729.13	2997.53	3981.61	1.14038	9302.71	2325.68	984.075	2252.47	3387.16	1268.4	2403.09	1134.69	11429.9	1904.98	Cold	0.13	0.87
Farrowing	10	Female	Cold	157	Sample 1	0.0301383	3.66875	0.998688	-0.705139	73.2237	127.416	660.959	1764.97	3073.71	4033.37	1.70383	9533.01	2383.25	959.666	2268.41	3372.42	1308.74	2412.75	1104.01	11426	1904.33	Cold	0.11	0.89
Farrowing	10	Female	Cold	157	Sample 2	0.0978098	1.42875	0.999969	-1	82.5974	123.235	737.273	1730.65	3011.15	3903.87	1.99997	9382.94	2345.74	892.713	2173.21	3166.59	1280.5	2273.88	993.378	10780.3	1796.71	Cold	0.12	0.88
Farrowing	10	Female	Cold	157	Sample 3	0.0571064	2.45274	0.923676	-0.802002	77.8012	112.835	739.153	1732.95	3018.08	3934.46	1.72568	9424.64	2356.16	916.388	2201.51	3195.31	1285.12	2278.92	993.798	10871.1	1811.84	Cold	0.12	0.88
Farrowing	14	Female	Cold	161	Sample 1	0.0120199	0.980748	0.999969	-1	75.2268	139.507	628.975	1709.39	2983.91	3996.4	1.99997	9318.67	2329.67	1012.49	2287.01	3367.42	1274.52	2354.93	1080.41	11376.8	1896.13	Cold	0.13	0.87
Farrowing	14	Female	Cold	161	Sample 2	0.0141081	0.383401	0.929077	-1	80.7026	104.33	537.019	1827.26	3288.82	4025.06	1.92908	9678.16	2419.54	736.241	2197.8	3488.04	1461.56	2751.8	1290.24	11925.7	1987.61	Cold	0.09	0.91
Farrowing	14	Female	Cold	161	Sample 3	0.0156588	0.682086	0.783264	-0.857391	78.1594	104.379	568.13	1758.73	3208.73	3888.17	1.64066	9423.76	2355.94	679.437	2129.43	3320.04	1450	2640.6	1190.6	11410.1	1901.68	Cold	0.12	0.88
Farrowing	15	Female	Cold	162	Sample 1	0.015667	1.3434	0.849518	-0.886292	74.907	107.807	658.223	1789.11	2990.38	4018.05	1.73581	9455.76	2363.94	1027.67	2228.94	3359.83	1201.27	2332.16	1130.88	11280.8	1880.13	Cold	0.12	0.88
Farrowing	15	Female	Cold	162	Sample 2	0.0406341	1.49274	0.999969	-1	78.56	95.383	707.965	1992.11	3094.82	4093.4	1.99997	9888.29	2472.07	998.576	2101.29	3385.43	1102.71	2386.86	1284.15	11259	1876.5	Cold	0.07	0.93
Farrowing	15	Female	Cold	162	Sample 3	0.0315993	2.04741	0.797394	-1	76.0163	110.938	779.692	1895.74	3228.44	4075.21	1.79739	9979.08	2494.77	846.772	2179.47	3295.52	1332.7	2448.75	1116.05	11219.2	1869.87	Cold	0.07	0.93
Farrowing	17	Female	Cold	164	Sample 1	0.00972334	0.276735	0.685852	-0.588165	80.9459	157.924	635.25	1882.31	2879.75	4025.36	1.27402	9422.66	2355.67	1145.61	2143.06	3390.11	997.442	2244.5	1247.06	11167.8	1861.3	Normal	0.12	0.88
Farrowing	17	Female	Cold	164	Sample 2	0.00876533	0.362086	0.709595	-0.538086	78.931	158.565	620.692	1934	2894.02	3946.9	1.24768	9395.62	2348.9	1052.87	2012.89	3326.2	960.019	2273.33	1313.31	10938.6	1823.11	Cold	0.12	0.88
Farrowing	17	Female	Cold	164	Sample 3	0.00734377	0.511406	0.577362	-0.390472	76.3253	158.983	598.098	1668.34	2982.97	4160.06	0.967834	9409.46	2352.37	1177.09	2491.72	3561.96	1314.63	2384.87	1070.24	12000.5	2000.09	Cold	0.12	0.88
Farrowing	18	Female	Cold	165	Sample 1	0.000467357	0.490068	0.259338	-0.252594	64.4391	244.377	598.353	1788.72	3212.83	4009.57	0.511932	9609.47	2402.37	796.741	2220.86	3411.22	1424.11	2614.48	1190.36	11657.8	1942.96	Cold	0.1	0.9
Farrowing	18	Female	Cold	165	Sample 2	0.00175474	0.490068	0.357422	-0.4039	70.1837	380.404	579.456	1796.62	3164	3692.22	0.761322	9232.3	2308.07	528.223	1895.6	3112.77	1367.38	2584.54	1217.17	10705.7	1784.28	Cold	0.14	0.86
Farrowing	18	Female	Cold	165	Sample 3	0.00220651	0.554082	0.382477	-0.498291	70.3734	78.896	1095.06	2306.97	3400.21	4336.5	0.880768	11138.7	2784.69	936.292	2029.53	3241.44	1093.24	2305.15	1211.91	10817.6	1802.93	Pain	0.96	0.04
Farrowing	19	Female	Cold	166	Sample 1	0.00241652	0.426077	0.432373	-0.417664	72.3148	87.4322	703.362	1967.82	3230.58	4092	0.850037	9993.76	2498.44	861.42	2124.18	3388.64	1262.76	2527.22	1264.46	11428.7	1904.78	Cold	0.06	0.94
Farrowing	19	Female	Cold	166	Sample 2	0.00238201	0.468753	0.479248	-0.599365	71.8036	84.2134	628.13	1726.12	3153.63	3957.09	1.07861	9464.97	2366.24	803.453	2230.96	3328.96	1427.51	2525.5	1097.99	11414.4	1902.4	Cold	0.11	0.89
Farrowing	19	Female	Cold	166	Sample 3	0.00178811	0.532744	0.366425	-0.482452	69.8298	181.61	615.187	1657.97	3073.2	3986.98	0.848877	9333.34	2333.33	913.789	2329.01	3371.8	1415.22	2458.01	1042.78	11530.6	1921.77	Cold	0.13	0.87
Farrowing	19	Female	Cold	167	Sample 1	0.00100547	0.404739	0.328094	-0.491455	68.8239	98.3701	610.786	1821.57	3009.53	3940.41	0.81955	9382.3	2345.57	930.882	2118.84	3329.63	1187.96	2398.74	1210.79	11176.8	1862.81	Cold	0.12	0.88
Farrowing	19	Female	Cold	167	Sample 2	0.00061048	0.404739	0.172119	-0.182526	66.6408	80.146	661.772	2136.48	2967.82	3975.89	0.354645	9741.96	2435.49	1008.08	1839.41	3314.12	831.337	2306.04	1474.71	10773.7	1795.62	Cold	0.09	0.91
Farrowing	19	Female	Cold	167	Sample 3	0.00254574	0.31941	0.51297	-0.511322	74.309	82.3446	638.001	2204.91	3034.38	4208.25	1.02429	10085.5	2521.38	1173.87	2003.34	3570.24	829.47	2396.38	1566.91	11540.2	1923.37	Hunger	0.06	0.94
Farrowing	21	Female	Cold	168	Sample 1	0.00226612	0.660748	0.518707	-0.341278	69.9138	89.3355	607.835	1830.77	3038.1	3988.84	0.859985	9465.55	2366.39	950.736	2158.07	3381	1207.33	2430.27	1222.94	11350.3	1891.72	Cold	0.11	0.89
Farrowing	21	Female	Cold	168	Sample 2	0.00238825	0.404739	0.487366	-0.491821	72.4721	0	796.345	2038.26	3287.41	3981.16	0.979187	10103.2	2525.79	693.755	1942.9	3184.82	1249.15	2491.06	1241.91	10803.6	1800.6	Cold	0.05	0.95
Farrowing	21	Female	Cold	168	Sample 3	0.00123494	0.554082	0.261444	-0.501129	67.9332	95.4759	611.344	1864.17	3010.18	3908.58	0.762573	9394.28	2348.57	898.392	2044.41	3297.23	1146.01	2398.84	1252.83	11037.7	1839.62	Cold	0.12	0.88
Farrowing	23	Female	Cold	170	Sample 1	0.0165714	1.17274	0.780457	-0.561066	75.8032	101.867	678.518	1734.75	3036.34	4144.36	1.34152	9593.96	2398.49	1108.02	2409.61	3465.84	1301.59	2357.82	1056.23	11699.1	1949.85	Cold	0.1	0.9
Farrowing	23	Female	Cold	170	Sample 2	0.00764823	1.27941	0.594055	-0.476776	72.03	107.886	762.051	1930.27	3052.78	4095.86	1.07083	9840.97	2460.24	1043.08	2165.59	3333.81	1122.51	2290.73	1168.22	11123.9	1853.99	Cold	0.08	0.92
Farrowing	23	Female	Cold	170	Sample 3	0.0122555	0.660748	0.615662	-0.497955	77.2543	101.374	573.478	1870.19	3115.52	3930.04	1.11362	9489.23	2372.31	814.522	2059.85	3356.56	1245.33	2542.04	1296.71	11315	1885.84	Cold	0.11	0.89
Farrowing	25	Female	Cold	172	Sample 1	0.00119565	0.447415	0.305817	-0.322723	69.1381	119.272	633.537	1923.04	3042.34	4122.55	0.62854	9721.47	2430.37	1080.22	2199.51	3489.02	1119.29	2408.8	1289.51	11586.3	1931.06	Cold	0.09	0.91
Farrowing	25	Female	Cold	172	Sample 2	0.000876623	0.810068	0.253876	-0.221497	64.7674	115.586	705.9	1948.57	2968.38	4020.82	0.475372	9643.67	2410.92	1052.44	2072.25	3314.92	1019.81	2262.48	1242.67	10964.6	1827.43	Cold	0.1	0.9
Farrowing	25	Female	Cold	172	Sample 3	0.00730559	0.938073	0.610535	-0.558838	73.3014	205.365	676.862	1871.59	3100.79	4138.81	1.16937	9788.05	2447.01	1038.02	2267.22	3461.95	1229.2	2423.93	1194.73	11615	1935.84	Cold	0.08	0.92
Farrowing	26	Female	Cold	173	Sample 1	0.00208242	0.298073	0.380951	-0.351074	73.8505	103.467	593.583	1792.68	3223.31	4131.2	0.732025	9740.78	2435.19	907.888	2338.52	3537.62	1430.63	2629.73	1199.1	12043.5	2007.25	Cold	0.09	0.91
Farrowing	26	Female	Cold	173	Sample 2	0.00521576	0.938073	0.452576	-0.335846	71.8373	101.681	669.175	1903.93	3108.01	4223.42	0.788422	9904.54	2476.14	1115.4	2319.49	3554.24	1204.08	2438.84	1234.76	11866.8	1977.8	Cold	0.07	0.93
Farrowing	26	Female	Cold	173	Sample 3	0.00488146	1.13007	0.517975	-0.421387	70.6682	99.5308	666.41	1807.58	3259.98	4101.73	0.939362	9835.7	2458.93	841.746	2294.15	3435.32	1452.41	2593.57	1141.17	11758.4	1959.73	Cold	0.08	0.92
Farrowing	28	Female	Cold	175	Sample 1	0.00252624	0.511406	0.432129	-0.408722	71.5751	93.2115	789.317	1651.92	2958.03	4172.23	0.840851	9571.5	2392.87	1214.21	2520.32	3382.92	1306.11	2168.71	862.602	11454.9	1909.14	Cold	0.1	0.9
Farrowing	28	Female	Cold	175	Sample 2	0.00333406	0.511406	0.519287	-0.437439	72.9031	94.8221	714.56	1680.12	2997.79	4101.68	0.956726	9494.14	2373.54	1103.89	2421.57	3387.12	1317.67	2283.23	965.555	11479	1913.17	Cold	0.11	0.89
Farrowing	28	Female	Cold	175	Sample 3	0.00322164	1.47141	0.455536	-0.488342	67.6249	168.855	684.767	1842.7	3011.91	3976.6	0.943878	9515.98	2378.99	964.688	2133.91	3291.83	1169.22	2327.15	1157.93	11044.7	1840.79	Cold	0.11	0.89
Farrowing	29	Female	Cold	176	Sample 1	0.00356683	1.25807	0.593445	-0.400543	68.8018	86.0176	602.434	1759.93	2937.55	4007.46	0.993988	9307.37	2326.84	1069.91	2247.53	3405.03	1177.62	2335.11	1157.5	11392.7	1898.78	Cold	0.13	0.87
Farrowing	29	Female	Cold	176	Sample 2	0.00332323	0.618073	0.705475	-0.532684	71.8964	86.9539	624.968	1580.56	2668.9	3839.25	1.23816	8713.68	2178.42	1170.35	2258.69	3214.28	1088.33	2043.93	955.596	10731.2	1788.53	Hunger	0.18	0.82
Farrowing	29	Female	Cold	176	Sample 3	0.00189011	0.618073	0.44986	-0.318542	69.4633	207.78	612.438	1718.11	2918.31	4095.64	0.768402	9344.5	2336.12	1177.33	2377.53	3483.2	1200.21	2305.88	1105.67	11649.8	1941.63	Cold	0.13	0.87
Farrowing	30	Female	Cold	177	Sample 1	0.002001	0.426077	0.520233	-0.408905	71.6187	87.9193	766.085	2014.9	3131.78	3991.36	0.929138	9904.13	2476.03	859.576	1976.46	3225.27	1116.88	2365.7	1248.82	10792.7	1798.78	Cold	0.07	0.93
Farrowing	30	Female	Cold	177	Sample 2	0.00180233	0.938073	0.454376	-0.381836	67.2056	86.3327	669.502	1837.59	3076.59	3946.29	0.836212	9529.98	2382.49	869.697	2108.69	3276.79	1239	2407.09	1168.09	11069.4	1844.89	Cold	0.11	0.89
Farrowing	30	Female	Cold	177	Sample 3	0.00197443	0.788753	0.26886	-0.226562	68.4145	221.591	620.854	1889.31	3065.43	4016.29	0.495422	9591.89	2397.97	950.86	2126.98	3395.44	1176.12	2444.58	1268.46	11362.4	1893.74	Cold	0.1	0.9
Farrowing	33	Female	Cold	179	Sample 1	0.0015807	0.511406	0.41153	-0.340637	69.5497	194.92	689.159	1964.25	3158.41	3963.72	0.752167	9775.54	2443.89	805.312	1999.47	3274.56	1194.16	2469.25	1275.09	11017.8	1836.31	Cold	0.09	0.91
Farrowing	33	Female	Cold	179	Sample 2	0.0027116	0.596735	0.538788	-0.509338	71.2077	143.942	597.828	1716.1	2887.03	3980.51	1.04813	9181.47	2295.37	1093.48	2264.42	3382.68	1170.94	2289.2	1118.27	11319	1886.5	Cold	0.14	0.86
Farrowing	33	Female	Cold	179	Sample 3	0.00556907	0.554082	0.70105	-0.592712	74.6967	115.109	653.007	1755.55	3122.69	3995.41	1.29376	9526.65	2381.66	872.725	2239.86	3342.4	1367.13	2469.68	1102.54	11394.3	1899.06	Cold	0.11	0.89
Farrowing	36	Female	Cold	182	Sample 1	0.0368701	1.87673	0.999969	-1	77.1095	118.955	691.006	1791.19	3150.58	3782.55	1.99997	9415.32	2353.83	631.977	1991.36	3091.55	1359.39	2459.57	1100.18	10634	1772.34	Cold	0.12	0.88
Farrowing	36	Female	Cold	182	Sample 2	0.0486894	1.08741	0.999969	-1	80.8385	115.329	644.098	1632.43	3038.48	3922.82	1.99997	9237.83	2309.46	884.346	2290.39	3278.72	1406.05	2394.38	988.331	11242.2	1873.7	Cold	0.14	0.86
Farrowing	36	Female	Cold	182	Sample 3	0.0704462	1.3434	0.999969	-1	81.3758	155.568	702.734	1804.39	3199.37	3875.91	1.99997	9582.41	2395.6	676.539	2071.52	3173.18	1394.98	2496.64	1101.66	10914.5	1819.09	Cold	0.1	0.9
Farrowing	37	Female	Cold	183	Sample 1	0.00145879	0.788753	0.296661	-0.317902	67.0818	79.9423	629.503	1935.64	3041.87	3948.91	0.614563	9555.93	2388.98	907.04	2013.27	3319.41	1106.23	2412.37	1306.14	11064.5	1844.08	Cold	0.11	0.89
Farrowing	37	Female	Cold	183	Sample 2	0.00183637	1.10875	0.288025	-0.284363	66.4651	81.4575	569.636	1816.27	3071.9	3971.76	0.572388	9429.57	2357.39	899.863	2155.49	3402.12	1255.62	2502.26	1246.64	11462	1910.33	Cold	0.12	0.88
Farrowing	37	Female	Cold	183	Sample 3	0.00105151	0.724739	0.208466	-0.217896	66.0239	87.9223	598.041	1854.59	3133.24	3924.18	0.426361	9510.05	2377.51	790.942	2069.59	3326.14	1278.64	2535.2	1256.55	11257.1	1876.18	Cold	0.11	0.89
Farrowing	2	Female	Normal	4	Sample 1	0.000671823	0.236063	0.243195	-0.223846	70.1274	93.8922	658.047	1793.97	3198.13	4260.88	0.467041	9911.03	2477.76	1062.75	2466.91	3602.84	1404.16	2540.09	1135.92	12212.7	2035.44	Normal	0.07	0.93
Farrowing	2	Female	Normal	4	Sample 2	0.00220291	0.275292	0.355774	-0.547089	74.5553	91.1208	684.302	1716.35	3204.61	4133.7	0.902863	9738.96	2434.74	929.084	2417.34	3449.39	1488.26	2520.31	1032.05	11836.4	1972.74	Normal	0.09	0.91
Farrowing	2	Female	Normal	4	Sample 3	0.000241766	0.246354	0.158966	-0.143921	65.3816	80.9805	655.947	1745.29	3030.36	3756.44	0.302887	9188.04	2297.01	726.084	2011.15	3100.49	1285.06	2374.41	1089.35	10586.5	1764.42	Normal	0.14	0.86
Farrowing	3	Female	Normal	8	Sample 1	0.00108974	0.395692	0.324005	-0.500336	69.187	97.036	645.743	1738.05	3099.66	4189.2	0.824341	9672.66	2418.16	1089.54	2451.14	3543.46	1361.61	2453.92	1092.31	11992	1998.66	Normal	0.09	0.91
Farrowing	3	Female	Normal	8	Sample 2	0.00117935	0.411406	0.263367	-0.208374	69.4229	81.5931	727.079	2025.22	2837.73	4255.29	0.471741	9845.32	2461.33	1417.55	2230.06	3528.21	812.508	2110.65	1298.14	11397.1	1899.52	Hunger	0.08	0.92
Farrowing	3	Female	Normal	8	Sample 3	0.00317941	0.246083	0.878845	-0.864685	76.6094	94.112	1210.56	2043.56	3186.49	4247.33	1.74353	10687.9	2671.99	1060.84	2203.77	3036.77	1142.93	1975.93	833.003	10253.2	1708.87	Normal	0	1
Farrowing	6	Female	Normal	19	Sample 1	0.000291241	0.637417	0.14386	-0.127625	61.0881	89.7284	592.279	1701.07	2907.42	3967.71	0.271484	9168.48	2292.12	1060.3	2266.65	3375.44	1206.35	2315.14	1108.79	11332.7	1888.78	Hunger	0.14	0.86
Farrowing	6	Female	Normal	19	Sample 2	0.000190891	0.432521	0.161102	-0.119751	61.1245	0	701.922	1711.87	2873.59	4127.75	0.280853	9415.13	2353.78	1254.16	2415.89	3425.83	1161.72	2171.67	1009.95	11439.2	1906.54	Hunger	0.12	0.88
Farrowing	6	Female	Normal	19	Sample 3	0.000216732	0.250417	0.160156	-0.14566	64.9751	84.2885	654.978	1335.63	2757.16	3941.84	0.305817	8689.61	2172.4	1184.68	2606.21	3286.86	1421.54	2102.19	680.65	11282.1	1880.35	Normal	0.19	0.81
Farrowing	8	Female	Normal	26	Sample 1	0.00168125	0.28275	0.397522	-0.417999	72.9251	85.2742	781.964	1972.78	2554.86	3858.37	0.815521	9167.98	2292	1303.5	1885.58	3076.4	582.082	1772.9	1190.82	9811.29	1635.22	Hunger	0.14	0.86
Farrowing	8	Female	Normal	26	Sample 2	0.000322099	0.323146	0.159851	-0.220673	64.9477	296.726	631.054	1449.43	2870.24	3928.63	0.380524	8879.35	2219.84	1058.39	2479.2	3297.57	1420.81	2239.19	818.371	11313.5	1885.59	Hunger	0.17	0.83
Farrowing	8	Female	Normal	26	Sample 3	0.000654105	0.444417	0.193787	-0.2099	66.177	269.36	590.286	1560.63	2857.54	3903.45	0.403687	8911.91	2227.98	1045.92	2342.82	3313.17	1296.91	2267.25	970.345	11236.4	1872.73	Hunger	0.17	0.83
Farrowing	10	Female	Normal	33	Sample 1	0.000240709	0.234082	0.173737	-0.139862	65.8004	93.53	1124.2	2055.3	3159.37	4219.83	0.313599	10558.7	2639.67	1060.46	2164.54	3095.63	1104.07	2035.16	931.094	10391	1731.83	Normal	0.01	0.99
Farrowing	10	Female	Normal	33	Sample 2	0.000292679	0.170068	0.186676	-0.217163	69.1375	279.491	626.53	1772.28	2922.47	4063.64	0.403839	9384.93	2346.23	1141.17	2291.37	3437.11	1150.2	2295.94	1145.75	11461.5	1910.26	Normal	0.12	0.88
Farrowing	10	Female	Normal	33	Sample 3	0.00017416	0.191406	0.146301	-0.128143	65.539	493.106	601.691	1708.41	3039.59	3737.94	0.274445	9087.63	2271.91	698.35	2029.53	3136.25	1331.18	2437.9	1106.72	10739.9	1789.99	Normal	0.15	0.85
Farrowing	14	Female	Normal	48	Sample 1	0.000430637	0.191406	0.25412	-0.171234	69.814	274.647	587.786	1553.81	2904.02	3940.38	0.425354	8985.99	2246.5	1036.36	2386.57	3352.59	1350.21	2316.23	966.021	11408	1901.33	Normal	0.16	0.84
Farrowing	14	Female	Normal	48	Sample 2	0.000251254	0.25542	0.165863	-0.184631	65.4937	96.7846	700.762	1636.83	2916.51	4030.37	0.350494	9284.46	2321.12	1113.86	2393.54	3329.6	1279.68	2215.74	936.067	11268.5	1878.08	Normal	0.13	0.87
Farrowing	14	Female	Normal	48	Sample 3	0.000199774	0.170068	0.140533	-0.124664	67.2183	93.2837	589.703	1397.42	2928.63	4045.6	0.265198	8961.36	2240.34	1116.97	2648.18	3455.9	1531.21	2338.93	807.718	11898.9	1983.15	Normal	0.16	0.84
Farrowing	15	Female	Normal	51	Sample 1	0.000163208	0.511406	0.0901489	-0.123474	59.7511	86.2076	674.859	1767.65	3015.04	4139.15	0.213623	9596.7	2399.17	1124.12	2371.51	3464.29	1247.39	2340.18	1092.79	11640.3	1940.05	Normal	0.1	0.9
Farrowing	15	Female	Normal	51	Sample 2	0.000572693	0.426077	0.202881	-0.208588	66.1967	83.1349	633.447	1636.07	2986.48	3906.33	0.411469	9162.32	2290.58	919.85	2270.26	3272.88	1350.41	2353.03	1002.62	11169	1861.51	Hunger	0.14	0.86
Farrowing	15	Female	Normal	51	Sample 3	0.00109239	0.746077	0.247192	-0.272278	66.1475	97.7082	653.532	1689.8	2946.97	4094.46	0.51947	9384.77	2346.19	1147.49	2404.67	3440.93	1257.18	2293.44	1036.26	11580	1930	Hunger	0.12	0.88
Farrowing	17	Female	Normal	58	Sample 1	8.30E-05	0.127415	0.101593	-0.0949402	64.4377	85.4291	571.422	1946.36	3342.5	4201.06	0.196533	10061.3	2515.34	858.553	2254.7	3629.63	1396.14	2771.08	1374.94	12285	2047.51	Normal	0.06	0.94
Farrowing	17	Female	Normal	58	Sample 2	0.000305267	0.148753	0.190094	-0.154999	69.5648	148.841	568.187	1871.39	3009.33	4412.15	0.345093	9861.05	2465.26	1402.82	2540.76	3843.96	1137.95	2441.15	1303.2	12669.8	2111.64	Normal	0.08	0.92
Farrowing	17	Female	Normal	58	Sample 3	0.000427749	0.170068	0.214783	-0.139679	70.1143	131.492	502.977	1791.6	3165.64	4042.77	0.354462	9502.99	2375.75	877.125	2251.17	3539.79	1374.04	2662.67	1288.62	11993.4	1998.9	Normal	0.11	0.89
Farrowing	18	Female	Normal	61	Sample 1	0.000263449	0.426077	0.1586	-0.109772	62.506	391.26	878.946	1847.8	2988.62	4199.14	0.268372	9914.51	2478.63	1210.51	2351.34	3320.19	1140.83	2109.68	968.852	11101.4	1850.23	Normal	0.07	0.93
Farrowing	18	Female	Normal	61	Sample 2	0.00116391	0.746077	0.37796	-0.300751	66.3749	90.9357	745.161	1783.73	3091.82	4203.25	0.678711	9823.97	2455.99	1111.43	2419.52	3458.09	1308.09	2346.66	1038.57	11682.4	1947.06	Cold	0.08	0.92
Farrowing	18	Female	Normal	61	Sample 3	0.000400526	0.362086	0.233551	-0.203888	65.2796	212.772	740.909	1690.42	3216.6	4128.29	0.437439	9776.22	2444.06	911.683	2437.87	3387.38	1526.18	2475.7	949.513	11688.3	1948.05	Normal	0.09	0.91
Farrowing	19	Female	Normal	64	Sample 1	0.000181588	0.170068	0.134125	-0.147614	65.3289	87.2204	777.837	1800.88	3291.91	4037.74	0.281738	9908.36	2477.09	745.836	2236.87	3259.9	1491.03	2514.07	1023.04	11270.7	1878.46	Normal	0.07	0.93
Farrowing	19	Female	Normal	64	Sample 2	0.112646	0.340748	0.502319	-0.590637	76.2393	214.627	642.35	1630.79	3182.11	4103.1	1.09296	9558.36	2389.59	920.992	2472.31	3460.75	1551.32	2539.76	988.439	11933.6	1988.93	Cold	0.11	0.89
Farrowing	19	Female	Normal	64	Sample 3	0.000318006	0.127415	0.172363	-0.154419	69.5046	99.2617	553.274	1450.93	2844.67	3915.29	0.326782	8764.17	2191.04	1070.62	2464.37	3362.02	1393.75	2291.4	897.654	11479.8	1913.3	Normal	0.18	0.82
Farrowing	21	Female	Normal	71	Sample 1	0.00574011	0.212744	0.796143	-0.761658	80.0943	91.3177	758.471	2129.36	3115	3899.33	1.5578	9902.15	2475.54	784.332	1769.97	3140.86	985.638	2356.53	1370.89	10408.2	1734.7	Normal	0.07	0.93
Farrowing	21	Female	Normal	71	Sample 2	0.00132309	0.212744	0.336761	-0.366272	73.2543	0	743.853	1808.5	3120.58	3932.77	0.703033	9605.7	2401.43	812.188	2124.27	3188.92	1312.08	2376.73	1064.65	10878.8	1813.14	Normal	0.1	0.9
Farrowing	21	Female	Normal	71	Sample 3	0.000350371	0.127415	0.187683	-0.162476	70.0542	167.774	564.483	1600.04	2917.22	4225.57	0.350159	9307.31	2326.83	1308.35	2625.53	3661.09	1317.18	2352.74	1035.56	12300.4	2050.07	Normal	0.13	0.87
Farrowing	23	Female	Normal	79	Sample 1	0.00029421	0.234082	0.141571	-0.152283	66.7191	324.972	628.167	1711.33	2684.67	4107.78	0.293854	9131.95	2282.99	1423.11	2396.45	3479.61	973.337	2056.5	1083.17	11412.2	1902.03	Normal	0.15	0.85
Farrowing	23	Female	Normal	79	Sample 2	0.000112097	0.127415	0.101196	-0.105316	65.6569	302.312	620.951	1749.07	3025.36	4294.68	0.206512	9690.06	2422.52	1269.32	2545.61	3673.73	1276.28	2404.41	1128.12	12297.5	2049.58	Normal	0.09	0.91
Farrowing	23	Female	Normal	79	Sample 3	0.000228799	0.170068	0.124146	-0.140839	67.8483	304.475	624.564	1646.77	2993.21	4135.73	0.264984	9400.28	2350.07	1142.52	2488.96	3511.17	1346.44	2368.65	1022.21	11880	1979.99	Normal	0.12	0.88
Farrowing	25	Female	Normal	86	Sample 1	0.000329635	0.148753	0.135742	-0.143768	69.665	105.012	572.358	1577.75	2340.68	3954.73	0.27951	8445.51	2111.38	1614.06	2376.99	3382.37	762.93	1768.32	1005.39	10910.1	1818.34	Normal	0.21	0.79
Farrowing	25	Female	Normal	86	Sample 2	0.000578438	0.170068	0.257782	-0.321503	71.5184	100.183	658.428	1536.63	3209.15	4079.14	0.579285	9483.35	2370.84	869.988	2542.51	3420.71	1672.52	2550.72	878.201	11934.7	1989.11	Normal	0.11	0.89
Farrowing	25	Female	Normal	86	Sample 3	0.000446191	0.148753	0.180176	-0.190186	71.1155	117.034	666.562	1698.17	2872.12	4173.02	0.370361	9409.87	2352.47	1300.91	2474.86	3506.46	1173.95	2205.56	1031.6	11693.3	1948.89	Normal	0.12	0.88
Farrowing	26	Female	Normal	89	Sample 1	0.000190924	0.170068	0.174133	-0.123077	66.833	94.7352	608.677	1294.81	2870.99	4292.22	0.297211	9066.7	2266.67	1421.23	2997.41	3683.54	1576.19	2262.32	686.13	12626.8	2104.47	Normal	0.15	0.85
Farrowing	26	Female	Normal	89	Sample 2	0.000679395	0.191406	0.327301	-0.221527	71.7919	99.8981	626.961	1438.27	2656.32	4048.02	0.548828	8769.57	2192.39	1391.7	2609.75	3421.06	1218.05	2029.36	811.31	11481.2	1913.54	Normal	0.18	0.82
Farrowing	26	Female	Normal	89	Sample 3	0.000489956	0.170068	0.229187	-0.15509	70.6043	92.1881	569.071	1469.58	3064.37	4119.51	0.384277	9222.52	2305.63	1055.14	2649.93	3550.44	1594.79	2495.3	900.505	12246.1	2041.02	Normal	0.14	0.86
Farrowing	28	Female	Normal	96	Sample 1	0.000263376	0.276735	0.153595	-0.172577	65.3054	91.2226	608.85	1585.9	2829.33	4047.16	0.326172	9071.23	2267.81	1217.83	2461.26	3438.31	1243.43	2220.48	977.047	11558.4	1926.39	Normal	0.15	0.85
Farrowing	28	Female	Normal	96	Sample 2	0.000135411	0.276735	0.0935059	-0.127472	62.3005	91.4678	592.203	1706.77	2800.33	3975.56	0.220978	9074.87	2268.72	1175.23	2268.78	3383.35	1093.56	2208.13	1114.57	11243.6	1873.94	Normal	0.15	0.85
Farrowing	28	Female	Normal	96	Sample 3	0.000112973	0.127415	0.101807	-0.146057	66.4106	0	577.862	1385.93	2846.52	3987.68	0.247864	8797.99	2199.5	1141.16	2601.75	3409.82	1460.58	2268.65	808.07	11690	1948.34	Normal	0.18	0.82
Farrowing	29	Female	Normal	99	Sample 1	0.000265575	0.234082	0.186401	-0.182007	66.4038	80.2347	676.787	1775.37	3053.62	4100.3	0.368408	9606.08	2401.52	1046.68	2324.93	3423.51	1278.25	2376.83	1098.59	11548.8	1924.8	Normal	0.1	0.9
Farrowing	29	Female	Normal	99	Sample 2	0.000663731	0.234082	0.312042	-0.441071	70.4075	84.567	708.689	1406.26	2752.69	4016.13	0.753113	8883.76	2220.94	1263.44	2609.88	3307.44	1346.43	2044	697.566	11268.8	1878.13	Normal	0.17	0.83
Farrowing	29	Female	Normal	99	Sample 3	0.000413107	0.31941	0.279968	-0.269348	66.3804	90.9639	701.95	1443.68	2964.32	3898.87	0.549316	9008.81	2252.2	934.547	2455.19	3196.92	1520.64	2262.37	741.727	11111.4	1851.9	Hunger	0.16	0.84
Farrowing	30	Female	Normal	102	Sample 1	0.00033731	0.362086	0.198883	-0.19455	64.7847	0	720.764	1800.44	3012.65	4114.33	0.393433	9648.19	2412.05	1101.67	2313.88	3393.56	1212.21	2291.89	1079.68	11392.9	1898.82	Normal	0.1	0.9
Farrowing	30	Female	Normal	102	Sample 3	0.000170591	0.106077	0.171356	-0.174652	68.2025	0	685.603	1463.43	2822.28	3897.88	0.346008	8869.2	2217.3	1075.61	2434.45	3212.28	1358.84	2136.67	777.831	10995.7	1832.61	Normal	0.17	0.83
Farrowing	33	Female	Normal	113	Sample 1	0.000223963	0.31941	0.190643	-0.192444	63.7087	287.054	701.22	1532.81	2904.96	4135.98	0.383087	9274.98	2318.75	1231.02	2603.17	3434.76	1372.15	2203.74	831.595	11676.4	1946.07	Hunger	0.13	0.87
Farrowing	33	Female	Normal	113	Sample 2	0.000244919	0.276735	0.126526	-0.208801	64.9677	129.744	664.054	1624.72	3087.3	4081.98	0.335327	9458.05	2364.51	994.685	2457.26	3417.93	1462.58	2423.24	960.663	11716.4	1952.73	Normal	0.12	0.88
Farrowing	33	Female	Normal	113	Sample 3	0.000153117	0.212744	0.133667	-0.136475	64.6265	93.9852	655.101	1643.28	2825.63	4239.19	0.270142	9363.2	2340.8	1413.56	2595.91	3584.09	1182.35	2170.53	988.182	11934.6	1989.1	Normal	0.12	0.88
Farrowing	36	Female	Normal	124	Sample 1	0.0017625	0.170068	0.39389	-0.851959	76.5366	111.876	682.539	1828.84	3297.43	4348.56	1.24585	10157.4	2539.34	1051.13	2519.73	3666.02	1468.6	2614.89	1146.3	12466.7	2077.78	Normal	0.05	0.95
Farrowing	36	Female	Normal	124	Sample 2	0.0012415	0.148753	0.318176	-0.548553	75.1243	110.69	592.48	1675.63	3253.37	3759.31	0.86673	9280.79	2320.2	505.944	2083.69	3166.83	1577.74	2660.89	1083.15	11078.2	1846.37	Normal	0.13	0.87
Farrowing	36	Female	Normal	124	Sample 3	0.00176641	0.148753	0.346771	-0.398834	77.0183	104.74	609.401	1740.22	3304.66	3823.7	0.745605	9477.99	2369.5	519.032	2083.47	3214.3	1564.44	2695.26	1130.82	11207.3	1867.89	Normal	0.11	0.89
Farrowing	37	Female	Normal	127	Sample 1	0.000336149	0.212744	0.172852	-0.226898	67.1809	0	845.333	1768.47	3185.53	4030.54	0.39975	9829.87	2457.47	845.014	2262.07	3185.21	1417.05	2340.19	923.14	10972.7	1828.78	Normal	0.08	0.92
Farrowing	37	Female	Normal	127	Sample 2	0.000425608	0.148753	0.218353	-0.250763	71.9324	94.013	668.69	1585.88	2845.25	4059.3	0.469116	9159.13	2289.78	1214.06	2473.42	3390.61	1259.36	2176.56	917.194	11431.2	1905.2	Normal	0.14	0.86
Farrowing	37	Female	Normal	127	Sample 3	0.000291937	0.170068	0.151001	-0.146545	68.6627	432.736	537.864	1676.34	3027.27	4236.3	0.297546	9477.77	2369.44	1209.03	2559.96	3698.43	1350.93	2489.4	1138.48	12446.2	2074.37	Normal	0.11	0.89
Farrowing	1	Male	Pain	191	Sample 1	0.0195736	0.831406	0.875397	-0.860474	78.1632	0	1500.89	2483.9	3356.22	4295.88	1.73587	11636.9	2909.22	939.658	1811.98	2794.99	872.323	1855.33	983.01	9257.3	1542.88	Pain	0.91	0.09
Farrowing	1	Male	Pain	191	Sample 2	0.0276771	0.916735	0.885223	-0.873993	79.201	471.181	1270.96	2159.26	3216.74	4237.82	1.75922	10884.8	2721.19	1021.08	2078.56	2966.86	1057.48	1945.78	888.299	9958.06	1659.68	Pain	0.98	0.02
Farrowing	1	Male	Pain	191	Sample 3	0.0616614	0.682086	0.938934	-0.950745	84.1149	215.674	1291.23	2443.33	3329.96	4537.66	1.88968	11602.2	2900.54	1207.7	2094.32	3246.43	886.624	2038.73	1152.1	10625.9	1770.98	Pain	0.91	0.09
Farrowing	4	Male	Pain	193	Sample 1	0.150548	1.72741	0.908508	-0.981354	83.6015	422.032	999.635	2211.79	3468.96	4473.2	1.88986	11153.6	2788.4	1004.24	2261.42	3473.57	1257.17	2469.32	1212.15	11677.9	1946.31	Pain	0.96	0.04
Farrowing	4	Male	Pain	193	Sample 2	0.118254	1.85542	0.90564	-0.911987	82.2178	0	1236.78	2321.72	3313.14	4308.72	1.81763	11180.3	2795.09	995.583	1987	3071.94	991.414	2076.36	1084.95	10207.2	1701.21	Pain	0.95	0.05
Farrowing	4	Male	Pain	193	Sample 3	0.16295	1.30075	0.887451	-0.962341	85.2507	305.75	1324.04	2417.84	3557.44	4492.65	1.84979	11792	2947.99	935.211	2074.81	3168.62	1139.6	2233.4	1093.8	10645.4	1774.24	Pain	0.9	0.1
Farrowing	5	Male	Pain	194	Sample 1	0.0743423	1.30075	0.876099	-0.949646	81.8482	0	1299.91	2446.72	3439.68	4256.21	1.82574	11442.5	2860.63	816.533	1809.49	2956.3	992.957	2139.77	1146.81	9861.87	1643.64	Pain	0.93	0.07
Farrowing	5	Male	Pain	194	Sample 2	0.136791	1.10875	0.881378	-0.901764	85.2387	0	1436.87	2651.78	3523.36	4396.27	1.78314	12008.3	3002.07	872.915	1744.49	2959.4	871.574	2086.49	1214.91	9749.78	1624.96	Pain	0.88	0.12
Farrowing	5	Male	Pain	194	Sample 3	0.257226	2.17542	0.935974	-0.935394	84.8812	0	1428.62	2656.14	3447.32	4369.67	1.87137	11901.8	2975.44	922.35	1713.54	2941.05	791.188	2018.7	1227.51	9614.34	1602.39	Pain	0.89	0.11
Farrowing	7	Male	Pain	197	Sample 1	0.0413925	1.25807	0.721466	-0.844666	79.454	296.728	1319.52	2675.83	3402.06	4391.31	1.56613	11788.7	2947.18	989.255	1715.49	3071.79	726.232	2082.54	1356.31	9941.61	1656.94	Pain	0.9	0.1
Farrowing	7	Male	Pain	197	Sample 2	0.0514107	1.04474	0.73056	-0.843994	81.2626	0	1473	2775.42	3448.55	4329.08	1.57455	12026	3006.51	880.526	1553.66	2856.08	673.133	1975.55	1302.42	9241.37	1540.23	Pain	0.87	0.13
Farrowing	7	Male	Pain	197	Sample 3	0.0497216	1.06608	0.744995	-0.842468	81.0156	0	1446.75	2843.55	3372.39	4425.06	1.58746	12087.7	3021.94	1052.68	1581.51	2978.31	528.836	1925.64	1396.8	9463.77	1577.3	Pain	0.87	0.13
Farrowing	9	Male	Pain	199	Sample 1	0.106934	1.10875	0.845978	-0.913666	83.9338	341.339	1098.21	2374.62	3603.78	4203.63	1.75964	11280.2	2820.06	599.851	1829	3105.42	1229.15	2505.57	1276.41	10545.4	1757.57	Pain	0.94	0.06
Farrowing	9	Male	Pain	199	Sample 2	0.0666183	1.40741	0.862793	-0.856842	80.9807	365.579	1259.35	2458.75	3392.7	4148.35	1.71964	11259.1	2814.79	755.653	1689.6	2889.01	933.951	2133.35	1199.4	9600.97	1600.16	Pain	0.95	0.05
Farrowing	9	Male	Pain	199	Sample 3	0.100238	1.49431	0.837372	-0.865875	82.4039	400.617	1225.59	2464.88	3456.03	4019.22	1.70325	11165.7	2791.43	563.196	1554.34	2793.64	991.143	2230.44	1239.3	9372.05	1562.01	Pain	0.96	0.04
Farrowing	11	Male	Pain	201	Sample 1	0.0404813	0.916735	0.818298	-0.838379	80.8505	408.16	1355.47	2437.83	3490.86	4519.76	1.65668	11803.9	2950.98	1028.9	2081.92	3164.28	1053.03	2135.39	1082.36	10545.9	1757.65	Pain	0.9	0.1
Farrowing	11	Male	Pain	201	Sample 2	0.055465	0.89542	0.852264	-0.913544	82.3299	345.481	1444.1	2571.62	3614.39	4533.57	1.76581	12163.7	3040.92	919.186	1961.96	3089.48	1042.77	2170.29	1127.52	10311.2	1718.53	Pain	0.86	0.14
Farrowing	11	Male	Pain	201	Sample 3	0.0166152	1.30075	0.668243	-0.796478	75.3349	170.699	1539.11	2420.82	3338.15	4334.21	1.46472	11632.3	2908.07	996.069	1913.4	2795.11	917.326	1799.04	881.713	9302.65	1550.44	Pain	0.91	0.09
Farrowing	12	Male	Pain	202	Sample 1	0.0849462	1.19408	0.861359	-0.891815	82.4699	0	1683.16	2701.46	3480.45	4313.59	1.75317	12178.7	3044.66	833.133	1612.13	2630.43	778.995	1797.3	1018.3	8670.28	1445.05	Pain	0.86	0.14
Farrowing	12	Male	Pain	202	Sample 2	0.126475	1.04474	0.886475	-0.915253	85.1133	424.276	1383.97	2588.26	3491.96	4341.11	1.80173	11805.3	2951.32	849.147	1752.85	2957.13	903.703	2107.99	1204.28	9775.1	1629.18	Pain	0.9	0.1
Farrowing	12	Male	Pain	202	Sample 3	0.075399	1.3434	0.851715	-0.881439	81.6942	429.473	1596.23	2591.64	3573.24	4462.28	1.73315	12223.4	3055.85	889.045	1870.65	2866.06	981.601	1977.01	995.409	9579.77	1596.63	Pain	0.86	0.14
Farrowing	13	Male	Pain	203	Sample 1	0.0291017	0.447415	0.869049	-0.914398	83.0248	333.491	1281.02	2596.01	3628.24	4271.31	1.78345	11776.6	2944.15	643.072	1675.3	2990.29	1032.23	2347.22	1314.99	10003.1	1667.18	Pain	0.9	0.1
Farrowing	13	Male	Pain	203	Sample 2	0.0638921	0.89542	0.838623	-0.899933	82.9324	0	1482.7	2448.82	3536.39	4352.78	1.73856	11820.7	2955.17	816.391	1903.97	2870.09	1087.58	2053.69	966.117	9697.83	1616.31	Pain	0.89	0.11
Farrowing	13	Male	Pain	203	Sample 3	0.0554563	0.980748	0.881866	-0.931183	81.8965	0	1232.8	2394.2	3506.86	4319.34	1.81305	11453.2	2863.3	812.48	1925.15	3086.55	1112.67	2274.07	1161.4	10372.3	1728.72	Pain	0.93	0.07
Farrowing	16	Male	Pain	206	Sample 1	0.0761066	1.51408	0.856049	-0.895355	81.241	0	1363.21	2499.17	3527.81	4330.07	1.7514	11720.3	2930.07	802.266	1830.9	2966.86	1028.63	2164.59	1135.96	9929.21	1654.87	Pain	0.9	0.1
Farrowing	16	Male	Pain	206	Sample 2	0.080313	1.47141	0.864716	-0.880402	81.6048	354.416	1286.15	2368.86	3502.63	4317.8	1.74512	11475.5	2868.86	815.171	1948.94	3031.65	1133.77	2216.48	1082.71	10228.7	1704.79	Pain	0.93	0.07
Farrowing	16	Male	Pain	206	Sample 3	0.119183	2.04741	0.835327	-0.909271	81.804	341.657	1420.53	2454.04	3466.02	4309.32	1.7446	11649.9	2912.48	843.298	1855.28	2888.79	1011.98	2045.49	1033.51	9678.36	1613.06	Pain	0.91	0.09
Farrowing	20	Male	Pain	210	Sample 1	0.0344649	1.45007	0.635651	-0.823456	77.9442	222.171	1186.79	2365.51	3523.02	4448.13	1.45911	11523.4	2880.86	925.116	2082.63	3261.34	1157.51	2336.23	1178.72	10941.5	1823.59	Pain	0.92	0.08
Farrowing	20	Male	Pain	210	Sample 2	0.066782	1.96209	0.697083	-0.82135	79.4824	283.034	2533.59	2533.59	3441.5	4330.06	1.51843	12838.7	3209.68	888.562	1796.47	1796.47	907.907	907.907	0	6297.31	1049.55	Pain	0.8	0.2
Farrowing	20	Male	Pain	210	Sample 3	0.0467654	1.83408	0.569397	-0.68634	78.1944	351.075	1657.1	2710.8	3443.87	4390.81	1.25574	12202.6	3050.64	946.943	1680.01	2733.72	733.071	1786.77	1053.7	8934.22	1489.04	Pain	0.86	0.14
Farrowing	22	Male	Pain	212	Sample 1	0.0251653	1.38608	0.735657	-0.817474	76.7499	367.837	1244.77	2421.57	3349.71	4205.65	1.55313	11221.7	2805.43	855.942	1784.07	2960.88	928.132	2104.93	1176.8	9810.76	1635.13	Pain	0.95	0.05
Farrowing	22	Male	Pain	212	Sample 2	0.0194119	1.13007	0.719543	-0.822327	76.666	0	1379.5	2514.31	3543.65	4302.08	1.54187	11739.5	2934.89	758.429	1787.78	2922.58	1029.35	2164.15	1134.8	9797.08	1632.85	Pain	0.9	0.1
Farrowing	22	Male	Pain	212	Sample 3	0.0198172	0.618073	0.815826	-0.831299	79.6792	0	1232.74	2525.73	3499.19	4282.89	1.64713	11540.6	2885.14	783.693	1757.16	3050.14	973.464	2266.45	1292.99	10123.9	1687.32	Pain	0.92	0.08
Farrowing	24	Male	Pain	214	Sample 1	0.124235	2.09007	0.841187	-0.853882	81.8999	0	1276.52	2344.81	3513.7	4282.29	1.69507	11417.3	2854.33	768.592	1937.48	3005.77	1168.89	2237.18	1068.29	10186.2	1697.7	Pain	0.93	0.07
Farrowing	24	Male	Pain	214	Sample 2	0.0692036	2.09007	0.733856	-0.83374	79.3579	314.678	1434.39	2424.04	3621.33	4267.09	1.5676	11746.9	2936.71	645.756	1843.04	2832.69	1197.29	2186.94	989.649	9695.37	1615.89	Pain	0.9	0.1
Farrowing	24	Male	Pain	214	Sample 3	0.0665029	2.47408	0.827545	-0.859985	78.3876	0	1435.08	2379.65	3515.7	4306.82	1.68753	11637.3	2909.31	791.122	1927.17	2871.74	1136.04	2080.61	944.57	9751.25	1625.21	Pain	0.91	0.09
Farrowing	27	Male	Pain	217	Sample 1	0.14875	1.42875	0.884735	-0.898743	84.4082	399.364	1049.63	2340.47	3558.77	4384.27	1.78348	11333.1	2833.29	825.507	2043.81	3334.64	1218.3	2509.14	1290.84	11222.2	1870.37	Pain	0.94	0.06
Farrowing	27	Male	Pain	217	Sample 2	0.176314	1.32209	0.86438	-0.875732	85.517	0	1107.3	2304.09	3674.95	4517.47	1.74011	11603.8	2900.95	842.524	2213.38	3410.17	1370.85	2567.65	1196.79	11601.4	1933.56	Pain	0.91	0.09
Farrowing	27	Male	Pain	217	Sample 3	0.192481	2.02608	0.84021	-0.87973	83.8439	328.542	1048.78	2123.95	3517.92	4403.12	1.71994	11093.8	2773.44	885.202	2279.18	3354.34	1393.98	2469.14	1075.16	11457	1909.5	Pain	0.96	0.04
Farrowing	31	Male	Pain	221	Sample 1	0.0610816	1.87673	0.826385	-0.846924	79.2548	384.459	1224.24	2226.51	3368.44	4249.7	1.67331	11068.9	2767.22	881.259	2023.19	3025.46	1141.94	2144.2	1002.26	10218.3	1703.05	Pain	0.96	0.04
Farrowing	31	Male	Pain	221	Sample 2	0.0382913	1.27941	0.683838	-0.844727	79.012	0	1539.78	2490.33	3421.74	4416.11	1.52856	11868	2966.99	994.371	1925.78	2876.33	931.409	1881.96	950.552	9560.41	1593.4	Pain	0.89	0.11
Farrowing	31	Male	Pain	221	Sample 3	0.0677366	1.83408	0.640259	-0.817749	79.8589	366.495	1587.59	2530.79	3473.49	4362.53	1.45801	11954.4	2988.6	889.045	1831.74	2774.94	942.698	1885.9	943.2	9267.53	1544.59	Pain	0.88	0.12
Farrowing	32	Male	Pain	222	Sample 1	0.092153	1.25807	0.834778	-0.856812	82.9234	364.922	1511.03	2598.38	3376.1	4346.04	1.69159	11831.6	2957.89	969.947	1747.66	2835.01	777.71	1865.06	1087.35	9282.74	1547.12	Pain	0.89	0.11
Farrowing	32	Male	Pain	222	Sample 2	0.112491	1.79141	0.833893	-0.843567	82.1681	0	1407.86	2543.89	3498.31	4326.02	1.67746	11776.1	2944.02	827.703	1782.13	2918.16	954.423	2090.46	1136.03	9708.9	1618.15	Pain	0.9	0.1
Farrowing	32	Male	Pain	222	Sample 3	0.0777087	2.17542	0.779633	-0.82608	79.6715	473.452	1655.89	2641.1	3521.61	4421.6	1.60571	12240.2	3060.05	899.996	1780.5	2765.72	880.502	1865.72	985.218	9177.65	1529.61	Pain	0.85	0.15
Farrowing	34	Male	Pain	224	Sample 1	0.127936	1.10875	0.860504	-0.929352	84.9403	419.14	1237.55	2549.5	3464.45	4394.39	1.78986	11645.9	2911.47	929.944	1844.9	3156.84	914.954	2226.9	1311.94	10385.5	1730.91	Pain	0.91	0.09
Farrowing	34	Male	Pain	224	Sample 2	0.121396	1.21542	0.856354	-0.859161	84.2415	384.106	1474.92	2730.26	3541.92	4292.09	1.71552	12039.2	3009.8	750.165	1561.83	2817.17	811.664	2067	1255.34	9263.16	1543.86	Pain	0.87	0.13
Farrowing	34	Male	Pain	224	Sample 3	0.146546	1.57807	0.842163	-0.836792	83.8955	352.461	1455.13	2770.91	3510.79	4333.06	1.67896	12069.9	3017.47	822.269	1562.16	2877.93	739.887	2055.67	1315.78	9373.69	1562.28	Pain	0.87	0.13
Farrowing	35	Male	Pain	225	Sample 1	0.116179	0.938073	0.851135	-0.916992	85.307	0	1246.8	2643.98	3617.08	4497.3	1.76813	12005.2	3001.29	880.216	1853.32	3250.49	973.104	2370.28	1397.17	10724.6	1787.43	Pain	0.88	0.12
Farrowing	35	Male	Pain	225	Sample 2	0.181812	1.45007	0.842896	-0.865723	85.222	327.093	1400.23	2600.59	3536.02	4330.45	1.70862	11867.3	2966.82	794.432	1729.85	2930.22	935.421	2135.79	1200.37	9726.08	1621.01	Pain	0.89	0.11
Farrowing	35	Male	Pain	225	Sample 3	0.144823	1.40741	0.833649	-0.839447	84.3593	389.996	1404.89	2658.63	3610.6	4296.92	1.6731	11971	2992.76	686.322	1638.29	2892.02	951.969	2205.7	1253.73	9628.04	1604.67	Pain	0.88	0.12
Farrowing	38	Male	Pain	228	Sample 1	0.00585068	0.63941	0.623474	-0.808685	74.2097	0	1476.35	2571.32	3704.21	4528.69	1.43216	12280.6	3070.14	824.481	1957.37	3052.34	1132.89	2227.86	1094.97	10289.9	1714.98	Pain	0.85	0.15
Farrowing	38	Male	Pain	228	Sample 2	0.0048758	1.27941	0.697266	-0.511688	69.857	0	1402	2487.17	3599.69	4479.38	1.20895	11968.2	2992.06	879.681	1992.2	3077.38	1112.52	2197.7	1085.17	10344.7	1724.11	Pain	0.88	0.12
Farrowing	38	Male	Pain	228	Sample 3	0.00354911	1.10875	0.323639	-0.312286	69.3772	475.108	927.953	2362.56	3510.47	3971.19	0.635925	10772.2	2693.04	460.713	1608.63	3043.23	1147.92	2582.52	1434.6	10277.6	1712.94	Pain	0.99	0.01
Farrowing	39	Male	Pain	231	Sample 1	0.0337674	0.788753	0.722351	-0.837341	80.7759	0	1478.16	2361.38	3579.8	4485.83	1.55969	11905.2	2976.29	906.034	2124.45	3007.68	1218.42	2101.64	883.225	10241.5	1706.91	Pain	0.89	0.11
Farrowing	39	Male	Pain	231	Sample 2	0.0423115	0.916735	0.661926	-0.821411	81.0331	449.047	1513.5	2383.3	3547.81	4547.54	1.48334	11992.2	2998.04	999.734	2164.24	3034.04	1164.51	2034.31	869.8	10266.6	1711.11	Pain	0.88	0.12
Farrowing	39	Male	Pain	231	Sample 3	0.0435209	0.938073	0.672882	-0.839417	81.0523	474.244	1474.82	2244.78	3554.03	4447.67	1.5123	11721.3	2930.33	893.643	2202.89	2972.85	1309.25	2079.21	769.961	10227.8	1704.64	Pain	0.9	0.1
Farrowing	40	Male	Pain	232	Sample 1	0.054115	1.08741	0.828156	-0.843353	81.2842	359.724	1124.21	2255.5	3577.38	4485.71	1.67151	11442.8	2860.7	908.331	2230.21	3361.5	1321.88	2453.17	1131.29	11406.4	1901.06	Pain	0.93	0.07
Farrowing	40	Male	Pain	232	Sample 2	0.0835775	1.6634	0.826996	-0.847931	81.2069	275.601	1099.89	2287.41	3366.25	4534.54	1.67493	11288.1	2822.03	1168.29	2247.13	3434.65	1078.84	2266.36	1187.52	11382.8	1897.13	Pain	0.94	0.06
Farrowing	40	Male	Pain	232	Sample 3	0.0507432	1.30075	0.80603	-0.833557	79.9482	340.164	1159.25	2269.32	3397.96	4468.76	1.63959	11295.3	2823.82	1070.79	2199.44	3309.51	1128.64	2238.71	1110.07	11057.2	1842.86	Pain	0.94	0.06
Farrowing	1	Male	Hunger	233	Sample 1	0.010352	1.30075	0.609619	-0.604218	73.2412	166.447	875.528	2051.35	2993.16	4307.35	1.21384	10227.4	2556.85	1314.19	2256	3431.82	941.81	2117.63	1175.82	11237.3	1872.88	Hunger	0.04	0.96
Farrowing	1	Male	Hunger	233	Sample 2	0.0172408	1.13007	0.0172408	-1	76.1432	222.224	1002.14	2258.43	3035.05	4317.95	1.01724	10613.6	2653.39	1282.9	2059.51	3315.8	776.611	2032.9	1256.29	10724	1787.34	Hunger	0.01	0.99
Farrowing	1	Male	Hunger	233	Sample 3	0.00717559	0.874082	0.759644	-0.776978	73.5459	0	910.666	1999.16	2955.6	4256.54	1.53662	10122	2530.49	1300.94	2257.38	3345.88	956.436	2044.93	1088.5	10994.1	1832.34	Hunger	0.05	0.95
Farrowing	4	Male	Hunger	236	Sample 1	0.00963017	0.810068	0.702698	-0.610291	75.1188	114.449	802.325	2103.42	3113.57	4432.59	1.31299	10451.9	2612.98	1319.02	2329.17	3630.27	1010.14	2311.24	1301.1	11900.9	1983.49	Cold	0.02	0.98
Farrowing	4	Male	Hunger	236	Sample 2	0.0131538	0.724739	0.999969	-1	77.0911	115.865	868.971	2185.63	2917.6	4324.36	1.99997	10296.6	2574.14	1406.76	2138.73	3455.39	731.973	2048.63	1316.66	11098.1	1849.69	Hunger	0.04	0.96
Farrowing	4	Male	Hunger	236	Sample 3	0.0074662	0.724739	0.584808	-0.545135	74.54	98.4129	715.19	1962.52	2777.36	4172.38	1.12994	9627.46	2406.86	1395.02	2209.86	3457.19	814.841	2062.17	1247.33	11186.4	1864.4	Hunger	0.1	0.9
Farrowing	5	Male	Hunger	237	Sample 1	0.0039961	0.95941	0.396393	-0.404327	70.5206	375.056	809.087	2320.7	3074.78	4481.4	0.80072	10686	2671.49	1406.62	2160.7	3672.31	754.078	2265.69	1511.61	11771	1961.84	Hunger	0	1
Farrowing	5	Male	Hunger	237	Sample 2	0.00591849	0.426077	0.7966	-0.868683	76.3395	0	979.815	1972.78	2908.96	3729.09	1.66528	9590.65	2397.66	820.131	1756.31	2749.28	936.175	1929.14	992.97	9184	1530.67	Hunger	0.1	0.9
Farrowing	5	Male	Hunger	237	Sample 3	0.00773971	0.682086	0.649017	-0.727386	74.685	86.6953	874.319	1930.73	2997.11	4158.51	1.3764	9960.67	2490.17	1161.4	2227.78	3284.19	1066.37	2122.79	1056.41	10918.9	1819.82	Cold	0.07	0.93
Farrowing	7	Male	Hunger	239	Sample 1	0.000936176	0.660748	0.212677	-0.192474	66.0565	162.162	597.007	1528.51	2800.25	3815.33	0.405151	8741.1	2185.28	1015.08	2286.82	3218.32	1271.74	2203.25	931.505	10926.7	1821.12	Hunger	0.18	0.82
Farrowing	7	Male	Hunger	239	Sample 2	0.00199633	0.554082	0.321686	-0.297546	70.2491	156.071	554.327	1594.54	3252.01	4108.73	0.619232	9509.61	2377.4	856.722	2514.19	3554.4	1657.47	2697.68	1040.22	12320.7	2053.45	Hunger	0.11	0.89
Farrowing	7	Male	Hunger	239	Sample 3	0.00464704	0.746077	0.392181	-0.391083	72.4398	84.8298	660.085	1864.63	3100.74	4180.97	0.783264	9806.43	2451.61	1080.23	2316.34	3520.89	1236.11	2440.66	1204.54	11798.8	1966.46	Cold	0.08	0.92
Farrowing	9	Male	Hunger	241	Sample 1	0.000538625	0.468753	0.170319	-0.165771	65.3923	90.2599	660.395	1543.27	2780.11	3990.92	0.33609	8974.69	2243.67	1210.81	2447.65	3330.52	1236.84	2119.71	882.871	11228.4	1871.4	Hunger	0.16	0.84
Farrowing	9	Male	Hunger	241	Sample 2	0.000400188	0.340748	0.148956	-0.137604	65.8357	84.0594	634.929	1656.28	2971.84	4136.56	0.28656	9399.61	2349.9	1164.71	2480.28	3501.63	1315.56	2336.91	1021.35	11820.4	1970.07	Hunger	0.12	0.88
Farrowing	9	Male	Hunger	241	Sample 3	0.0006825	0.276735	0.186676	-0.167908	68.6845	89.6154	582.469	1508.95	2997.08	3903.82	0.354584	8992.31	2248.08	906.741	2394.87	3321.35	1488.13	2414.61	926.481	11452.2	1908.7	Normal	0.16	0.84
Farrowing	11	Male	Hunger	243	Sample 1	0.000100813	0.298073	0.0901794	-0.13858	60.6586	204.623	582.663	1588.47	2973.84	3862.2	0.22876	9007.17	2251.79	888.366	2273.73	3279.54	1385.37	2391.17	1005.8	11224	1870.66	Hunger	0.16	0.84
Farrowing	11	Male	Hunger	243	Sample 2	9.99E-05	0.212744	0.0929871	0.0929871	62.5967	96.4487	543.172	1638.46	2714.61	3665.71	0	8561.96	2140.49	951.107	2027.25	3122.54	1076.14	2171.43	1095.29	10443.8	1740.63	Normal	0.2	0.8
Farrowing	11	Male	Hunger	243	Sample 3	0.000132791	0.31941	0.0851746	-0.109558	61.4304	104.203	588.207	1556.19	3007.21	3007.21	0.194733	8158.83	2039.71	0	1451.02	2419.01	1451.02	2419.01	967.987	8708.04	1451.34	Hunger	0.24	0.76
Farrowing	12	Male	Hunger	244	Sample 1	0.000332755	0.426077	0.214294	-0.273651	63.8308	0	774.153	1780.57	3049.01	3974.95	0.487946	9578.68	2394.67	925.936	2194.38	3200.8	1268.45	2274.86	1006.41	10870.8	1811.81	Hunger	0.1	0.9
Farrowing	12	Male	Hunger	244	Sample 2	0.000187287	0.404739	0.143158	-0.290955	61.5225	0	905.14	1786.77	3053.41	4091.24	0.434113	9836.55	2459.14	1037.83	2304.47	3186.1	1266.63	2148.27	881.631	10824.9	1804.16	Normal	0.08	0.92
Farrowing	12	Male	Hunger	244	Sample 3	0.000655638	0.362086	0.306763	-0.48764	67.6915	0	665.617	1612.35	3101.57	3814.7	0.794403	9194.24	2298.56	713.132	2202.35	3149.08	1489.22	2435.95	946.737	10936.5	1822.74	Hunger	0.14	0.86
Farrowing	13	Male	Hunger	245	Sample 1	0.000373756	0.404739	0.174316	-0.18454	64.6313	107.735	672.16	1692.94	3017.22	3976.66	0.358856	9358.99	2339.75	959.442	2283.72	3304.51	1324.28	2345.06	1020.78	11237.8	1872.97	Hunger	0.12	0.88
Farrowing	13	Male	Hunger	245	Sample 2	0.000245724	0.404739	0.160004	-0.116913	62.8132	103.589	675.002	1781.21	3153.4	4230.48	0.276917	9840.09	2460.02	1077.07	2449.26	3555.47	1372.19	2478.4	1106.21	12038.6	2006.44	Normal	0.08	0.92
Farrowing	13	Male	Hunger	245	Sample 3	0.000262812	0.362086	0.168884	-0.154663	63.7148	118.642	118.642	2045.48	3031.64	4258.45	0.323547	9454.2	2363.55	1226.81	2212.97	4139.8	986.161	2913	1926.83	13405.6	2234.26	Cold	0.12	0.88
Farrowing	16	Male	Hunger	248	Sample 1	0.00492276	1.59941	0.342163	-0.370605	69.0439	180.124	693.521	1578.97	2984.53	3879.89	0.712769	9136.91	2284.23	895.353	2300.92	3186.37	1405.57	2291.01	885.446	10964.7	1827.44	Hunger	0.15	0.85
Farrowing	16	Male	Hunger	248	Sample 2	0.0050441	1.62075	0.486328	-0.668121	69.1311	994.284	641.501	1632.77	2974.47	4011.82	1.15445	9260.55	2315.14	1037.35	2379.05	3370.32	1341.7	2332.97	991.264	11452.6	1908.77	Hunger	0.13	0.87
Farrowing	16	Male	Hunger	248	Sample 3	0.00746579	1.89807	0.477936	-0.759613	70.1179	111.488	662.952	1777.2	3227.05	4107.41	1.23755	9774.61	2443.65	880.359	2330.2	3444.46	1449.84	2564.1	1114.25	11783.2	1963.87	Cold	0.09	0.91
Farrowing	20	Male	Hunger	252	Sample 1	0.000263592	0.404739	0.151855	-0.174591	63.1102	96.4289	668.714	1628.74	2820.32	4142.86	0.326447	9260.63	2315.16	1322.54	2514.12	3474.14	1191.58	2151.6	960.024	11614	1935.67	Hunger	0.13	0.87
Farrowing	20	Male	Hunger	252	Sample 2	0.000646718	0.340748	0.229675	-0.413452	67.9745	114.639	668.887	1529.76	3042.96	4009.62	0.643127	9251.24	2312.81	966.66	2479.86	3340.74	1513.2	2374.08	860.877	11535.4	1922.57	Hunger	0.13	0.87
Farrowing	20	Male	Hunger	252	Sample 3	0.000174404	0.234082	0.166229	-0.18158	63.7187	0	771.184	1887.96	2788.48	4147.71	0.347809	9595.34	2398.83	1359.23	2259.76	3376.53	900.525	2017.3	1116.77	11030.1	1838.35	Normal	0.1	0.9
Farrowing	22	Male	Hunger	254	Sample 1	8.10E-06	0.554082	0.115845	-0.181122	56.1931	332.485	707.263	1610.55	2865.44	3936.73	0.296967	9119.99	2280	1071.29	2326.19	3229.47	1254.9	2158.18	903.282	10943.3	1823.89	Hunger	0.15	0.85
Farrowing	22	Male	Hunger	254	Sample 2	0.000768507	0.554082	0.226898	-0.226593	65.8267	117.013	708.795	1628.83	2844.07	3872.2	0.453491	9053.9	2263.47	1028.13	2243.37	3163.41	1215.24	2135.28	920.034	10705.5	1784.24	Hunger	0.15	0.85
Farrowing	22	Male	Hunger	254	Sample 3	0.00110453	0.490068	0.292908	-0.348541	68.0668	0	711.129	1746.47	2913.28	3913.49	0.641449	9284.37	2321.09	1000.21	2167.02	3202.36	1166.8	2202.15	1035.34	10773.9	1795.65	Hunger	0.13	0.87
Farrowing	24	Male	Hunger	256	Sample 1	0.00255797	1.00209	0.233765	-0.224304	68.3761	102.672	699.208	1512.04	2786.71	3812.11	0.458069	8810.07	2202.52	1025.4	2300.08	3112.9	1274.67	2087.5	812.83	10613.4	1768.9	Hunger	0.18	0.82
Farrowing	24	Male	Hunger	256	Sample 2	0.00618382	1.08741	0.340576	-0.382904	71.8379	197.018	671.127	1659.58	2978.61	3906.48	0.72348	9215.8	2303.95	927.874	2246.9	3235.36	1319.03	2307.48	988.454	11025.1	1837.52	Hunger	0.14	0.86
Farrowing	24	Male	Hunger	256	Sample 3	0.00358322	0.831406	0.289307	-0.324402	70.7308	135.188	703.991	1656.43	3011.35	4000.79	0.613708	9372.56	2343.14	989.437	2344.35	3296.8	1354.92	2307.36	952.443	11245.3	1874.22	Hunger	0.12	0.88
Farrowing	27	Male	Hunger	260	Sample 1	0.00324649	1.81274	0.426422	-0.587524	66.7108	107.37	678.809	1679.03	2918.23	3987.31	1.01395	9263.37	2315.84	1069.08	2308.28	3308.5	1239.2	2239.42	1000.22	11164.7	1860.78	Hunger	0.13	0.87
Farrowing	27	Male	Hunger	260	Sample 2	0.0484272	1.37474	0.999969	-1	79.7213	278.797	971.771	2130.73	3057.59	4211.59	1.99997	10371.7	2592.92	1154	2080.86	3239.82	926.862	2085.82	1158.96	10646.3	1774.39	Hunger	0.03	0.97
Farrowing	27	Male	Hunger	260	Sample 3	0.0927038	1.42875	0.999969	-1	82.3659	319.105	1023.05	2080.79	3303.33	4270.69	1.99997	10677.9	2669.46	967.367	2189.91	3247.64	1222.54	2280.28	1057.73	10965.5	1827.58	Cold	0	1
Farrowing	31	Male	Hunger	264	Sample 1	0.00694905	1.17274	0.312592	-0.292572	72.0278	126.932	612.715	1815.45	3104.49	4109.06	0.605164	9641.72	2410.43	1004.56	2293.6	3496.34	1289.04	2491.78	1202.74	11778.1	1963.01	Cold	0.1	0.9
Farrowing	31	Male	Hunger	264	Sample 2	0.0131	1.47141	0.380402	-0.52005	73.7083	138.733	561.552	1593.21	2901.57	4041.02	0.900452	9097.35	2274.34	1139.46	2447.82	3479.47	1308.36	2340.01	1031.65	11746.8	1957.8	Hunger	0.15	0.85
Farrowing	31	Male	Hunger	264	Sample 3	0.00898131	1.32209	0.357025	-0.375946	72.5856	143.575	605.665	1799.66	3205.04	4113.35	0.732971	9723.72	2430.93	908.308	2313.69	3507.69	1405.39	2599.38	1193.99	11928.4	1988.07	Cold	0.09	0.91
Farrowing	32	Male	Hunger	265	Sample 1	0.00153355	1.0234	0.208191	-0.22522	66.0971	106.956	620.157	1525.26	2864.34	3950.43	0.433411	8960.19	2240.05	1086.09	2425.17	3330.27	1339.08	2244.18	905.102	11329.9	1888.32	Hunger	0.16	0.84
Farrowing	32	Male	Hunger	265	Sample 2	0.00294323	0.810068	0.351105	-0.266296	70.0549	129.613	687.863	1523.89	2792.13	3992.19	0.617401	8996.07	2249.02	1200.07	2468.31	3304.33	1268.24	2104.26	836.025	11181.2	1863.54	Hunger	0.16	0.84
Farrowing	32	Male	Hunger	265	Sample 3	0.0018322	0.810068	0.304901	-0.282806	67.9877	103.4	630.397	1710.79	3055.52	4086.5	0.587708	9483.21	2370.8	1030.99	2375.72	3456.11	1344.73	2425.12	1080.39	11713	1952.17	Hunger	0.11	0.89
Farrowing	34	Male	Hunger	267	Sample 1	0.0125515	1.21542	0.659485	-0.734314	74.4223	95.08	687.66	1696.76	3039.06	3952.87	1.3938	9376.35	2344.09	913.816	2256.12	3265.21	1342.3	2351.4	1009.1	11137.9	1856.32	Cold	0.12	0.88
Farrowing	34	Male	Hunger	267	Sample 2	0.00825391	1.40741	0.496155	-0.528625	71.9263	106.396	633.024	1734.75	3003.37	4041.44	1.02478	9412.58	2353.14	1038.07	2306.69	3408.41	1268.62	2370.35	1101.72	11493.9	1915.64	Cold	0.12	0.88
Farrowing	34	Male	Hunger	267	Sample 3	0.0106424	1.38608	0.55368	-0.608246	73.1021	121.824	637.512	1647.85	3019.48	4008.74	1.16193	9313.57	2328.39	989.257	2360.89	3371.22	1371.63	2381.97	1010.33	11485.3	1914.22	Hunger	0.13	0.87
Farrowing	35	Male	Hunger	268	Sample 1	0.00266602	0.746077	0.328613	-0.355347	69.9982	101.876	632.568	1729	3028.23	4164.4	0.68396	9554.2	2388.55	1136.18	2435.4	3531.84	1299.23	2395.66	1096.43	11894.7	1982.46	Hunger	0.11	0.89
Farrowing	35	Male	Hunger	268	Sample 2	0.00184935	1.06608	0.265533	-0.265015	66.7116	146.548	630.402	1668.26	2960.78	4052.67	0.530548	9312.12	2328.03	1091.89	2384.41	3422.27	1292.52	2330.38	1037.86	11559.3	1926.56	Hunger	0.13	0.87
Farrowing	35	Male	Hunger	268	Sample 3	0.00238975	1.13007	0.315063	-0.236389	67.5428	112.932	626.708	1660.53	2957.26	4104.81	0.551453	9349.31	2337.33	1147.56	2444.28	3478.11	1296.73	2330.55	1033.82	11731	1955.17	Hunger	0.13	0.87
Farrowing	38	Male	Hunger	271	Sample 1	0.00178018	0.447415	0.316925	-0.367859	70.7722	214.353	628.247	1614.89	2910.03	3961.74	0.684784	9114.91	2278.73	1051.71	2346.85	3333.49	1295.14	2281.79	986.644	11295.6	1882.6	Hunger	0.15	0.85
Farrowing	38	Male	Hunger	271	Sample 2	0.00198142	0.554082	0.281067	-0.420044	70.1511	112.598	696.536	1729.51	3130.11	3971.98	0.701111	9528.13	2382.03	841.871	2242.46	3275.44	1400.59	2433.57	1032.98	11226.9	1871.15	Hunger	0.11	0.89
Farrowing	38	Male	Hunger	271	Sample 3	0.00804127	0.554082	0.696289	-0.502472	76.2866	101.908	619.844	1907.19	3205.72	4232.34	1.19876	9965.08	2491.27	1026.62	2325.15	3612.49	1298.53	2585.87	1287.34	12136	2022.67	Cold	0.07	0.93
Farrowing	39	Male	Hunger	274	Sample 1	0.00132778	1.25807	0.20932	-0.190063	64.5085	110.948	632.25	1670.19	3050.32	4125.65	0.399384	9478.41	2369.6	1075.33	2455.47	3493.4	1380.14	2418.07	1037.94	11860.3	1976.72	Hunger	0.11	0.89
Farrowing	39	Male	Hunger	274	Sample 2	0.00157392	0.810068	0.321381	-0.308411	67.3357	100.224	663.792	1485.53	2922.09	3964.57	0.629791	9035.98	2258.99	1042.47	2479.04	3300.77	1436.57	2258.3	821.735	11338.9	1889.81	Hunger	0.15	0.85
Farrowing	39	Male	Hunger	274	Sample 3	0.000798265	0.724739	0.231567	-0.186462	64.371	162.296	596.898	1486.68	2853.44	3932.92	0.41803	8869.94	2217.48	1079.49	2446.25	3336.03	1366.76	2256.54	889.778	11374.8	1895.81	Hunger	0.17	0.83
Farrowing	40	Male	Hunger	275	Sample 1	0.000163972	0.234082	0.134277	-0.112366	64.1812	94.0276	599.687	1553.54	3033.24	4216.94	0.246643	9403.41	2350.85	1183.7	2663.41	3617.26	1479.71	2433.56	953.85	12331.5	2055.25	Normal	0.12	0.88
Farrowing	40	Male	Hunger	275	Sample 2	0.000157409	0.276735	0.117645	-0.112549	63.0173	96.6647	578.441	1518.37	3040.08	4154.3	0.230194	9291.19	2322.8	1114.22	2635.93	3575.86	1521.71	2461.64	939.929	12249.3	2041.55	Normal	0.13	0.87
Farrowing	40	Male	Hunger	275	Sample 3	0.000132631	0.234082	0.119171	-0.127655	63.3704	89.5898	614.261	1430.77	2867.86	4245.13	0.246826	9158.02	2289.51	1377.27	2814.37	3630.87	1437.09	2253.6	816.506	12329.7	2054.95	Normal	0.14	0.86
Farrowing	1	Male	Cold	148	Sample 1	0.00297136	1.30075	0.379852	-0.292816	67.8356	84.1997	641.081	1902.82	3105.71	4136.65	0.672668	9786.25	2446.56	1030.94	2233.82	3495.56	1202.89	2464.63	1261.74	11689.6	1948.26	Cold	0.08	0.92
Farrowing	1	Male	Cold	148	Sample 2	0.00847908	3.71141	0.545135	-0.544342	67.4321	83.1273	687.927	1791.08	3018.48	3952.18	1.08948	9449.66	2362.42	933.694	2161.09	3264.25	1227.4	2330.55	1103.15	11020.1	1836.69	Cold	0.12	0.88
Farrowing	1	Male	Cold	148	Sample 3	0.00957749	2.36741	0.660339	-0.593231	70.2033	122.452	635.929	1851.32	3072.8	4101.02	1.25357	9661.07	2415.27	1028.21	2249.7	3465.09	1221.48	2436.87	1215.39	11616.8	1936.13	Cold	0.1	0.9
Farrowing	4	Male	Cold	151	Sample 1	0.00461226	2.02608	0.40329	-0.70871	67.6621	94.3378	655.355	1753.79	3013.83	4009.75	1.112	9432.73	2358.18	995.927	2255.96	3354.4	1260.03	2358.47	1098.44	11323.2	1887.2	Cold	0.12	0.88
Farrowing	4	Male	Cold	151	Sample 2	0.0134085	2.55941	0.836029	-0.768616	71.2996	130.042	677.679	1827.9	3048.49	4077.67	1.60464	9631.74	2407.93	1029.18	2249.77	3399.99	1220.59	2370.81	1150.22	11420.6	1903.43	Cold	0.1	0.9
Farrowing	4	Male	Cold	151	Sample 3	0.0157751	1.79141	0.800262	-0.931824	73.6219	123.079	709.588	1713.36	3130.32	4089.28	1.73209	9642.55	2410.64	958.963	2375.92	3379.7	1416.96	2420.73	1003.77	11556	1926.01	Cold	0.1	0.9
Farrowing	5	Male	Cold	152	Sample 1	0.00271584	1.06608	0.30249	-0.276764	68.3636	82.3405	632.302	1870.67	3125.15	4057.87	0.579254	9685.99	2421.5	932.719	2187.2	3425.57	1254.48	2492.85	1238.37	11531.2	1921.86	Cold	0.09	0.91
Farrowing	5	Male	Cold	152	Sample 2	0.00378539	0.532744	0.361481	-0.429962	72.8814	103.478	500.524	1733.56	3035.33	4018.78	0.791443	9288.2	2322.05	983.448	2285.22	3518.26	1301.78	2534.81	1233.03	11856.5	1976.09	Cold	0.13	0.87
Farrowing	5	Male	Cold	152	Sample 3	0.00356835	0.852744	0.558258	-0.517456	70.633	86.1235	694.39	1636.45	2928.98	3920.1	1.07571	9179.92	2294.98	991.122	2283.65	3225.71	1292.53	2234.59	942.062	10969.7	1828.28	Hunger	0.14	0.86
Farrowing	7	Male	Cold	154	Sample 1	0.0201835	2.51673	0.685669	-0.762848	73.1679	95.2862	649.697	1726.28	3025.5	3976.33	1.44852	9377.81	2344.45	950.832	2250.05	3326.63	1299.22	2375.8	1076.59	11279.1	1879.85	Cold	0.12	0.88
Farrowing	7	Male	Cold	154	Sample 2	0.0127066	1.25807	0.734314	-0.548096	74.319	111.626	761.495	1813.05	3070.8	4021.96	1.28241	9667.3	2416.82	951.16	2208.91	3260.46	1257.75	2309.3	1051.55	11039.1	1839.86	Cold	0.1	0.9
Farrowing	7	Male	Cold	154	Sample 3	0.00998869	2.11141	0.483704	-0.362274	70.8984	88.777	651.294	1792.03	3097.11	4135.83	0.845978	9676.26	2419.06	1038.72	2343.8	3484.53	1305.08	2445.81	1140.73	11758.7	1959.78	Cold	0.09	0.91
Farrowing	9	Male	Cold	156	Sample 1	0.00475415	0.426077	0.856873	-0.69397	75.2544	89.9215	804.469	2059.68	3161.69	4313.38	1.55084	10339.2	2584.81	1151.69	2253.7	3508.91	1102.02	2357.23	1255.21	11628.8	1938.13	Cold	0.03	0.97
Farrowing	9	Male	Cold	156	Sample 2	0.0033945	0.404739	0.566437	-0.453857	74.1687	93.073	736.242	1622.67	2888.5	3981.1	1.02029	9228.52	2307.13	1092.6	2358.43	3244.86	1265.82	2152.26	886.433	11000.4	1833.4	Cold	0.14	0.86
Farrowing	9	Male	Cold	156	Sample 3	0.0041086	0.95941	0.434082	-0.281677	70.6278	147.399	757.509	2058.65	3023.13	4238.66	0.715759	10078	2519.49	1215.54	2180.01	3481.15	964.477	2265.62	1301.14	11407.9	1901.32	Cold	0.06	0.94
Farrowing	11	Male	Cold	158	Sample 1	0.00658845	1.47141	0.526428	-0.472382	70.7362	155.05	676.851	1845.99	3111.11	4138.5	0.99881	9772.45	2443.11	1027.38	2292.5	3461.64	1265.12	2434.26	1169.14	11650.1	1941.68	Cold	0.09	0.91
Farrowing	11	Male	Cold	158	Sample 2	0.00493803	4.82075	0.291962	-0.254608	64.1542	254.779	699.086	1860.48	2973.44	4060.37	0.54657	9593.39	2398.35	1086.93	2199.89	3361.29	1112.96	2274.36	1161.4	11196.8	1866.14	Cold	0.1	0.9
Farrowing	11	Male	Cold	158	Sample 3	0.00559224	2.04741	0.473114	-0.529144	68.5148	145.603	732.66	1926.92	2918.22	3990.47	1.00226	9568.27	2392.07	1072.25	2063.55	3257.81	991.303	2185.56	1194.26	10764.7	1794.12	Cold	0.1	0.9
Farrowing	12	Male	Cold	159	Sample 1	0.00500996	1.00209	0.961975	-1	71.3293	297.195	636.537	1681.42	3155.66	3933.81	1.96198	9407.42	2351.85	778.153	2252.39	3297.27	1474.24	2519.12	1044.88	11366.1	1894.34	Cold	0.12	0.88
Farrowing	12	Male	Cold	159	Sample 2	0.0147304	0.660748	0.999969	-1	78.0399	101.959	737.292	1954.75	3226.67	4050.8	1.99997	9969.52	2492.38	824.126	2096.05	3313.51	1271.92	2489.38	1217.46	11212.4	1868.74	Cold	0.07	0.93
Farrowing	12	Male	Cold	159	Sample 3	0.0232693	0.383401	0.999969	-1	82.7369	96.5887	659.836	1865.3	3284.26	3867.12	1.99997	9676.52	2419.13	582.867	2001.82	3207.29	1418.96	2624.42	1205.46	11040.8	1840.14	Cold	0.09	0.91
Farrowing	13	Male	Cold	160	Sample 1	0.0121433	1.00209	0.959625	-0.890381	75.1893	104.174	590.65	1743.1	3086.18	3967.56	1.85001	9387.5	2346.87	881.384	2224.46	3376.91	1343.07	2495.53	1152.45	11473.8	1912.3	Cold	0.12	0.88
Farrowing	13	Male	Cold	160	Sample 2	0.0317872	1.49274	0.999969	-1	77.5094	141.904	667.451	1809.72	3155.13	4049.63	1.99997	9681.93	2420.48	894.494	2239.91	3382.18	1345.42	2487.68	1142.27	11491.9	1915.32	Cold	0.09	0.91
Farrowing	13	Male	Cold	160	Sample 3	0.0165809	1.15141	0.920105	-1	75.8791	121.715	617.155	1640	3129.96	3912.22	1.9201	9299.33	2324.83	782.261	2272.22	3295.07	1489.96	2512.81	1022.84	11375.2	1895.86	Cold	0.13	0.87
Farrowing	16	Male	Cold	163	Sample 1	0.0200809	2.45274	0.899414	-1	73.2557	101.171	704.093	1821.89	3059.53	4183.7	1.89941	9769.22	2442.3	1124.17	2361.81	3479.61	1237.64	2355.44	1117.8	11676.5	1946.08	Cold	0.09	0.91
Farrowing	16	Male	Cold	163	Sample 2	0.0152703	1.17274	0.999969	-1	75.4239	259.921	705.716	1865.4	3083.17	4065.16	1.99997	9719.44	2429.86	981.984	2199.76	3359.44	1217.78	2377.46	1159.68	11296.1	1882.68	Cold	0.09	0.91
Farrowing	16	Male	Cold	163	Sample 3	0.0199988	2.47408	0.999969	-1	73.1971	168.303	705.552	1967.21	3025.43	4044.95	1.99997	9743.14	2435.79	1019.53	2077.75	3339.4	1058.22	2319.87	1261.65	11076.4	1846.07	Cold	0.09	0.91
Farrowing	20	Male	Cold	190	Sample 1	0.00483227	0.980748	0.578217	-0.518433	71.1645	139.416	590.061	1648.35	3149.11	4074.55	1.09665	9462.06	2365.52	925.442	2426.2	3484.49	1500.76	2559.05	1058.29	11954.2	1992.37	Cold	0.11	0.89
Farrowing	20	Male	Cold	190	Sample 2	0.00237623	0.340748	0.567047	-0.704895	73.6095	195.378	655.163	1753.47	3177.1	4118.41	1.27194	9704.15	2426.04	941.306	2364.94	3463.25	1423.63	2521.94	1098.31	11813.4	1968.9	Cold	0.09	0.91
Farrowing	20	Male	Cold	190	Sample 3	0.00247675	0.746077	0.36145	-0.492676	69.6817	87.9958	629.314	1796.87	3026.45	4127.93	0.854126	9580.57	2395.14	1101.48	2331.06	3498.62	1229.58	2397.14	1167.56	11725.4	1954.24	Cold	0.1	0.9
Farrowing	22	Male	Cold	169	Sample 1	0.00863472	1.32209	0.588623	-0.615662	72.387	97.0528	635.645	1759.56	2954.32	4045.87	1.20428	9395.41	2348.85	1091.55	2286.31	3410.23	1194.76	2318.68	1123.92	11425.4	1904.24	Cold	0.12	0.88
Farrowing	22	Male	Cold	169	Sample 2	0.0045529	1.3817	0.454559	-0.662323	69.3674	113.054	634.854	1920.02	3022.51	4044.74	1.11688	9622.13	2405.53	1022.23	2124.72	3409.89	1102.49	2387.66	1285.17	11332.2	1888.69	Cold	0.1	0.9
Farrowing	22	Male	Cold	169	Sample 3	0.00405502	0.682086	0.63974	-0.897247	72.2847	157.387	607.219	1872.36	2964.45	4051.54	1.53699	9495.56	2373.89	1087.08	2179.18	3444.32	1092.1	2357.23	1265.14	11425	1904.17	Cold	0.11	0.89
Farrowing	24	Male	Cold	171	Sample 1	0.0106063	1.19408	0.63443	-0.448303	73.7793	103.603	673.826	1859.21	3128.08	4142.16	1.08273	9803.28	2450.82	1014.08	2282.95	3468.34	1268.86	2454.25	1185.39	11673.9	1945.65	Cold	0.08	0.92
Farrowing	24	Male	Cold	171	Sample 2	0.00967649	1.9834	0.663269	-0.529816	71.0476	102.529	653.085	1702.88	3023.32	4131.26	1.19308	9510.54	2377.63	1107.93	2428.38	3478.17	1320.44	2370.24	1049.79	11755	1959.16	Cold	0.11	0.89
Farrowing	24	Male	Cold	171	Sample 3	0.00492343	1.47141	0.498718	-0.342651	69.4743	149.532	620.069	1701.39	2982.36	4120.6	0.84137	9424.42	2356.11	1138.24	2419.21	3500.53	1280.97	2362.29	1081.32	11782.6	1963.76	Cold	0.12	0.88
Farrowing	27	Male	Cold	174	Sample 1	0.00628295	0.810068	0.641541	-0.549774	73.3036	102.766	689.174	1909.01	3163.48	4138.75	1.19131	9900.4	2475.1	975.271	2229.74	3449.57	1254.47	2474.3	1219.83	11603.2	1933.86	Cold	0.07	0.93
Farrowing	27	Male	Cold	174	Sample 2	0.00600007	0.810068	0.527222	-0.578888	73.1034	104.33	601.364	1904.93	2931.91	3994.96	1.10611	9433.17	2358.29	1063.05	2090.03	3393.6	1026.98	2330.55	1303.57	11207.8	1867.96	Cold	0.12	0.88
Farrowing	27	Male	Cold	174	Sample 3	0.0084224	0.703401	0.804779	-0.92865	75.3134	103.74	613.832	1741.14	2934.68	4117.46	1.73343	9407.11	2351.78	1182.78	2376.32	3503.63	1193.53	2320.84	1127.31	11704.4	1950.74	Cold	0.12	0.88
Farrowing	31	Male	Cold	189	Sample 1	0.0130134	0.63941	0.765442	-0.514282	77.4796	153.528	582.122	1619.3	3191.75	3918.1	1.27972	9311.26	2327.82	726.352	2298.8	3335.98	1572.45	2609.62	1037.18	11580.4	1930.06	Cold	0.13	0.87
Farrowing	31	Male	Cold	189	Sample 2	0.0464982	0.89542	0.975067	-0.953369	81.5614	127.79	584.184	1712.21	3137.8	4087.05	1.92844	9521.25	2380.31	949.254	2374.84	3502.87	1425.58	2553.61	1128.03	11934.2	1989.03	Cold	0.11	0.89
Farrowing	31	Male	Cold	189	Sample 3	0.00853865	0.767415	0.562134	-0.465454	74.9393	122.927	627.435	1676.98	3133.31	3995.59	1.02759	9433.32	2358.33	862.281	2318.61	3368.16	1456.33	2505.88	1049.55	11560.8	1926.8	Cold	0.12	0.88
Farrowing	32	Male	Cold	178	Sample 1	0.00413389	1.04474	0.349579	-0.470184	70.315	103.88	583.157	1753.64	3085.4	4094.29	0.819763	9516.49	2379.12	1008.89	2340.65	3511.13	1331.75	2502.24	1170.49	11865.2	1977.53	Cold	0.11	0.89
Farrowing	32	Male	Cold	178	Sample 2	0.00330187	1.83408	0.381683	-0.373932	66.7256	103.964	657.966	1908.51	2979.02	4037.63	0.755615	9583.13	2395.78	1058.61	2129.12	3379.67	1070.5	2321.05	1250.55	11209.5	1868.25	Cold	0.1	0.9
Farrowing	32	Male	Cold	178	Sample 3	0.00215747	1.13007	0.246948	-0.323395	67.0824	123.727	588.565	1790.38	3039.29	4011.69	0.570343	9429.92	2357.48	972.402	2221.3	3423.12	1248.9	2450.72	1201.82	11518.3	1919.71	Cold	0.12	0.88
Farrowing	34	Male	Cold	180	Sample 1	0.0189172	1.87673	0.688293	-0.728241	74.1996	100.738	627.013	1707.02	2879.8	4003.38	1.41653	9217.2	2304.3	1123.58	2296.36	3376.36	1172.78	2252.78	1080	11301.9	1883.64	Cold	0.14	0.86
Farrowing	34	Male	Cold	180	Sample 2	0.0493036	1.38274	0.962524	-1	79.755	117.277	626.168	1708.78	3063.07	4015.04	1.96252	9413.06	2353.26	951.969	2306.27	3388.87	1354.3	2436.9	1082.61	11520.9	1920.15	Cold	0.12	0.88
Farrowing	34	Male	Cold	180	Sample 3	0.0505877	1.30075	0.911621	-1	80.1625	127.435	649.06	1745.14	3113.58	3921.76	1.91162	9429.54	2357.38	808.174	2176.62	3272.7	1368.45	2464.52	1096.08	11186.5	1864.42	Cold	0.12	0.88
Farrowing	35	Male	Cold	181	Sample 1	0.00373342	0.660748	0.399628	-0.39505	72.0624	92.8154	661.923	1898.07	3122.07	3958.97	0.794678	9641.03	2410.26	836.892	2060.9	3297.04	1224.01	2460.15	1236.14	11115.1	1852.52	Cold	0.1	0.9
Farrowing	35	Male	Cold	181	Sample 2	0.00915684	1.08741	0.506744	-0.546844	73.5535	102.601	774.74	1932.36	3191.23	4335.93	1.05359	10234.3	2558.57	1144.7	2403.57	3561.19	1258.87	2416.49	1157.62	11942.5	1990.41	Cold	0.04	0.96
Farrowing	35	Male	Cold	181	Sample 3	0.00531948	0.57542	0.440948	-0.341644	74.317	103.585	635.04	2046.15	3297.98	4546.99	0.782593	10526.2	2631.54	1249.01	2500.84	3911.95	1251.83	2662.94	1411.11	12987.7	2164.61	Cold	0.02	0.98
Farrowing	38	Male	Cold	184	Sample 1	0.0277138	1.72741	0.999969	-1	76.2458	324.843	646.913	1672.19	2978.79	4010.72	1.99997	9308.61	2327.15	1031.93	2338.53	3363.81	1306.6	2331.87	1025.28	11398	1899.67	Cold	0.13	0.87
Farrowing	38	Male	Cold	184	Sample 2	0.0530218	1.55673	0.999969	-1	79.5428	97.9145	623.278	1683.86	3062.32	4036.07	1.99997	9405.52	2351.38	973.749	2352.21	3412.79	1378.46	2439.04	1060.58	11616.8	1936.14	Cold	0.12	0.88
Farrowing	38	Male	Cold	184	Sample 3	0.0289778	1.55673	0.999969	-1	76.909	98.7656	661.475	1801.42	3003.99	4072.25	1.99997	9539.14	2384.79	1068.26	2270.83	3410.78	1202.57	2342.52	1139.95	11434.9	1905.82	Cold	0.11	0.89
Farrowing	39	Male	Cold	187	Sample 1	0.0254739	0.938073	0.999969	-0.708466	78.7275	99.7969	599.505	1753.09	3084.39	4110.17	1.70844	9547.15	2386.79	1025.79	2357.09	3510.67	1331.3	2484.88	1153.58	11863.3	1977.22	Cold	0.11	0.89
Farrowing	39	Male	Cold	187	Sample 2	0.0146049	0.810068	0.7883	-0.768402	77.0179	97.1261	600.258	1771.9	3271.7	4146.2	1.5567	9790.06	2447.52	874.495	2374.29	3545.94	1499.8	2671.44	1171.65	12137.6	2022.94	Cold	0.08	0.92
Farrowing	39	Male	Cold	187	Sample 3	0.00757202	1.06608	0.525635	-0.503632	72.8469	129.065	606.392	1765.15	3249.75	4099.06	1.02927	9720.35	2430.09	849.31	2333.91	3492.67	1484.6	2643.36	1158.76	11962.6	1993.77	Cold	0.09	0.91
Farrowing	40	Male	Cold	188	Sample 1	0.00201185	0.468753	0.363892	-0.609009	71.1376	94.9595	746.534	1747.25	2945.89	3985.11	0.9729	9424.78	2356.2	1039.22	2237.86	3238.57	1198.64	2199.36	1000.71	10914.4	1819.06	Hunger	0.12	0.88
Farrowing	40	Male	Cold	188	Sample 2	0.00310179	0.89542	0.405884	-0.630646	69.7951	183.66	615.335	1791.97	3225.36	4012.92	1.03653	9645.58	2411.4	787.556	2220.95	3397.58	1433.39	2610.03	1176.64	11626.1	1937.69	Cold	0.1	0.9
Farrowing	40	Male	Cold	188	Sample 3	0.00233615	0.89542	0.421906	-0.54248	68.5623	91.411	653.964	1778.77	3033.68	4015.57	0.964386	9481.99	2370.5	981.885	2236.79	3361.6	1254.91	2379.72	1124.81	11339.7	1889.95	Cold	0.11	0.89
Farrowing	1	Male	Normal	1	Sample 1	0.00124536	0.449932	0.239929	-0.206421	69.1635	88.6835	638.421	1453.96	3057.18	3962.88	0.44635	9112.45	2278.11	905.698	2508.92	3324.46	1603.22	2418.76	815.542	11576.6	1929.43	Hunger	0.15	0.85
Farrowing	1	Male	Normal	1	Sample 2	0.0016297	0.185442	0.401154	-0.281647	75.2268	86.5653	610.003	1642.67	3266.41	4175.56	0.6828	9694.65	2423.66	909.15	2532.89	3565.56	1623.74	2656.41	1032.67	12320.4	2053.4	Normal	0.09	0.91
Farrowing	1	Male	Normal	1	Sample 3	0.00071673	0.236349	0.315308	-0.219055	70.3762	83.7017	560.754	1755.57	2904.49	4097.96	0.534363	9318.78	2329.69	1193.47	2342.39	3537.21	1148.92	2343.74	1194.81	11760.5	1960.09	Normal	0.13	0.87
Farrowing	4	Male	Normal	11	Sample 1	0.000866355	0.447415	0.262054	-0.289124	67.3932	0	848.275	2175.08	3243.6	4153.06	0.551178	10420	2605	909.462	1977.97	3304.78	1068.51	2395.32	1326.81	10982.9	1830.48	Hunger	0.03	0.97
Farrowing	4	Male	Normal	11	Sample 2	0.00312196	0.682086	0.386536	-0.498444	71.0365	136.337	687.964	1912.87	3292.15	4067.45	0.884979	9960.43	2490.11	775.299	2154.58	3379.48	1379.28	2604.19	1224.91	11517.7	1919.62	Cold	0.07	0.93
Farrowing	4	Male	Normal	11	Sample 3	0.00239098	0.816979	0.271698	-0.463959	68.7415	87.9121	721.977	1826.24	3228.95	4148.65	0.735657	9925.81	2481.45	919.699	2322.41	3426.67	1402.71	2506.97	1104.26	11682.7	1947.12	Normal	0.07	0.93
Farrowing	5	Male	Normal	15	Sample 1	0.000132149	0.145396	0.10556	-0.157898	64.8506	481.187	1444.31	2559.67	3707.63	4468.76	0.263458	12180.4	3045.09	761.135	1909.1	3024.45	1147.96	2263.31	1115.35	10221.3	1703.55	Pain	0.86	0.14
Farrowing	5	Male	Normal	15	Sample 2	0.000394277	0.145396	0.203339	-0.214691	68.9156	258.463	1391.73	2918.57	4097.83	4742.11	0.41803	13150.2	3287.56	644.274	1823.54	3350.38	1179.26	2706.11	1526.85	11230.4	1871.73	Pain	0.77	0.23
Farrowing	5	Male	Normal	15	Sample 3	0.00029073	0.243042	0.181763	-0.171356	65.1765	469.318	1047.88	2317.81	3589.84	4458.01	0.353119	11413.5	2853.38	868.175	2140.2	3410.13	1272.03	2541.96	1269.93	11502.4	1917.07	Pain	0.93	0.07
Farrowing	7	Male	Normal	22	Sample 1	0.000925457	0.461021	0.277496	-0.257172	67.7493	156.682	826.23	1773.18	3003.39	4017.48	0.534668	9620.28	2405.07	1014.09	2244.31	3191.25	1230.22	2177.16	946.946	10804	1800.66	Normal	0.1	0.9
Farrowing	7	Male	Normal	22	Sample 2	0.00111615	0.576292	0.323456	-0.528992	67.412	101.891	809.002	1839.74	3157.62	4079.66	0.852448	9886.02	2471.51	922.038	2239.92	3270.66	1317.88	2348.62	1030.74	11129.9	1854.98	Normal	0.08	0.92
Farrowing	7	Male	Normal	22	Sample 3	0.00377202	0.547458	0.436707	-0.426605	73.0152	94.3887	763.216	1771.08	3284.14	4312.06	0.863312	10130.5	2532.62	1027.92	2540.98	3548.84	1513.05	2520.92	1007.87	12159.6	2026.6	Cold	0.05	0.95
Farrowing	9	Male	Normal	29	Sample 1	0.00124225	0.202813	0.336151	-0.700104	73.1988	0	987.437	1933.76	3352.78	4413.94	1.03625	10687.9	2671.98	1061.16	2480.18	3426.5	1419.02	2365.34	946.32	11698.5	1949.75	Normal	0	1
Farrowing	9	Male	Normal	29	Sample 2	0.000643013	0.211083	0.268127	-0.379089	70.737	0	854.748	1798.86	2925.54	4029.01	0.647217	9608.16	2402.04	1103.47	2230.15	3174.26	1126.68	2070.79	944.112	10649.5	1774.91	Normal	0.1	0.9
Farrowing	9	Male	Normal	29	Sample 3	0.000597909	0.117271	0.34375	-0.328644	71.8574	176.544	729.18	1491.18	3149.18	4094.7	0.672394	9464.24	2366.06	945.517	2603.52	3365.52	1658	2420	761.998	11754.6	1959.09	Normal	0.11	0.89
Farrowing	11	Male	Normal	36	Sample 1	0.0008801	0.25542	0.328644	-0.518494	71.0193	91.5942	670.911	1592.06	3036.7	3787.16	0.847137	9086.83	2271.71	750.466	2195.1	3116.25	1444.63	2365.79	921.151	10793.4	1798.9	Normal	0.15	0.85
Farrowing	11	Male	Normal	36	Sample 2	0.00325619	0.212744	0.641357	-0.770721	77.9697	89.7351	746.869	1737.86	2924.84	3802.84	1.41208	9212.41	2303.1	877.997	2064.97	3055.97	1186.97	2177.97	990.995	10354.9	1725.81	Normal	0.14	0.86
Farrowing	11	Male	Normal	36	Sample 3	0.00115898	0.25542	0.344696	-0.44043	72.1842	93.9681	628.315	1560.23	3063.51	3850.1	0.785126	9102.15	2275.54	786.593	2289.88	3221.79	1503.28	2435.19	931.91	11168.6	1861.44	Normal	0.15	0.85
Farrowing	12	Male	Normal	40	Sample 1	0.00102632	0.25542	0.339264	-0.48291	71.7445	95.8362	556.878	1585.9	3079.44	3764	0.822174	8986.22	2246.56	684.563	2178.1	3207.12	1493.53	2522.56	1029.03	11114.9	1852.48	Normal	0.16	0.84
Farrowing	12	Male	Normal	40	Sample 2	0.0015875	0.170068	0.690308	-1	76.539	86.5384	606.594	2030.56	3257.82	3676.49	1.69031	9571.46	2392.87	418.671	1645.94	3069.9	1227.27	2651.23	1423.96	10437	1739.49	Normal	0.1	0.9
Farrowing	13	Male	Normal	44	Sample 1	0.00141394	0.383401	0.465607	-0.437347	70.6856	332.168	649.078	1628.2	2972.85	3979.09	0.902954	9229.22	2307.31	1006.23	2350.89	3330.01	1344.65	2323.78	979.123	11334.7	1889.11	Hunger	0.14	0.86
Farrowing	13	Male	Normal	44	Sample 2	0.00130599	0.191406	0.348053	-0.370728	74.5214	112.058	613.058	1597.95	3251.42	4213.29	0.718781	9675.72	2418.93	961.867	2615.34	3600.23	1653.48	2638.36	984.888	12454.2	2075.7	Normal	0.09	0.91
Farrowing	13	Male	Normal	44	Sample 3	0.00111037	0.234082	0.505188	-0.396973	72.6704	220.011	693.086	1776.22	3523.34	4124.51	0.902161	10117.2	2529.29	601.17	2348.3	3431.43	1747.13	2830.26	1083.13	12041.4	2006.9	Normal	0.05	0.95
Farrowing	16	Male	Normal	54	Sample 1	0.000459368	0.404739	0.240936	-0.19278	65.5203	91.7611	664.39	1704.69	3080.25	4064.79	0.433716	9514.12	2378.53	984.543	2360.11	3400.41	1375.56	2415.86	1040.3	11576.8	1929.46	Hunger	0.11	0.89
Farrowing	16	Male	Normal	54	Sample 2	0.00107846	0.25542	0.305878	-0.354095	71.9325	88.9638	668.319	1527.21	3073.94	4259.78	0.659973	9529.25	2382.31	1185.84	2732.57	3591.46	1546.73	2405.62	858.892	12321.1	2053.52	Normal	0.11	0.89
Farrowing	16	Male	Normal	54	Sample 3	0.00071431	0.276735	0.284607	-0.305786	69.6506	91.1338	692.751	1708.31	3208.04	4170.06	0.590393	9779.15	2444.79	962.021	2461.75	3477.31	1499.73	2515.29	1015.55	11931.7	1988.61	Normal	0.09	0.91
Farrowing	20	Male	Normal	67	Sample 1	0.000113388	0.148753	0.141968	-0.130615	65.4845	0	727.216	1554.59	2801.74	4229.34	0.272583	9312.88	2328.22	1427.6	2674.75	3502.12	1247.15	2074.52	827.374	11753.5	1958.92	Normal	0.13	0.87
Farrowing	20	Male	Normal	67	Sample 2	0.000385728	0.191406	0.220551	-0.407288	69.38	0	755.263	1521.12	2976.39	3998.21	0.627838	9250.99	2312.75	1021.82	2477.09	3242.95	1455.27	2221.13	765.86	11184.1	1864.02	Normal	0.13	0.87
Farrowing	20	Male	Normal	67	Sample 3	0.0002089	0.148753	0.176392	-0.256866	68.58	0	817.829	2151.65	3212.82	4187.74	0.433258	10370	2592.51	974.92	2036.09	3369.91	1061.17	2394.99	1333.82	11170.9	1861.82	Normal	0.03	0.97
Farrowing	22	Male	Normal	75	Sample 1	0.000141057	0.234082	0.108673	-0.116669	63.6564	89.7967	619.482	1357.32	2853.87	3990.06	0.225342	8820.73	2205.18	1136.19	2632.74	3370.57	1496.55	2234.38	737.84	11608.3	1934.71	Normal	0.17	0.83
Farrowing	22	Male	Normal	75	Sample 2	0.000347911	0.234082	0.149139	-0.149902	67.2013	92.53	588.653	1679	3017.55	4210.87	0.299042	9496.07	2374.02	1193.32	2531.87	3622.22	1338.55	2428.9	1090.35	12205.2	2034.2	Normal	0.11	0.89
Farrowing	22	Male	Normal	75	Sample 3	0.000706653	0.340748	0.204254	-0.249542	68.3563	104.72	626.041	1980.85	3112.07	4193.63	0.453796	9912.59	2478.15	1081.56	2212.79	3567.59	1131.23	2486.03	1354.81	11834	1972.33	Hunger	0.07	0.93
Farrowing	24	Male	Normal	82	Sample 1	0.000301177	0.31941	0.174896	-0.111542	65.0029	206.903	674.777	1576.44	2605.45	4065.14	0.286438	8921.81	2230.45	1459.69	2488.7	3390.36	1029	1930.67	901.667	11200.1	1866.68	Hunger	0.17	0.83
Farrowing	24	Male	Normal	82	Sample 2	0.00020224	0.31941	0.130981	-0.119293	63.2559	198.658	743.377	1819.32	2959.54	4176.86	0.250275	9699.09	2424.77	1217.33	2357.54	3433.49	1140.22	2216.16	1075.94	11440.7	1906.78	Normal	0.09	0.91
Farrowing	24	Male	Normal	82	Sample 3	0.00018975	0.191406	0.101379	-0.135284	66.1432	115.11	579.902	1338.62	2677.38	4027.74	0.236664	8623.64	2155.91	1350.37	2689.12	3447.84	1338.75	2097.47	758.72	11682.3	1947.05	Normal	0.19	0.81
Farrowing	27	Male	Normal	92	Sample 1	0.000190924	0.170068	0.174133	-0.123077	66.833	94.7352	608.677	1294.81	2870.99	4292.22	0.297211	9066.7	2266.67	1421.23	2997.41	3683.54	1576.19	2262.32	686.13	12626.8	2104.47	Normal	0.15	0.85
Farrowing	27	Male	Normal	92	Sample 2	0.000679395	0.191406	0.327301	-0.221527	71.7919	99.8981	626.961	1438.27	2656.32	4048.02	0.548828	8769.57	2192.39	1391.7	2609.75	3421.06	1218.05	2029.36	811.31	11481.2	1913.54	Normal	0.18	0.82
Farrowing	27	Male	Normal	92	Sample 3	0.000489956	0.170068	0.229187	-0.15509	70.6043	92.1881	569.071	1469.58	3064.37	4119.51	0.384277	9222.52	2305.63	1055.14	2649.93	3550.44	1594.79	2495.3	900.505	12246.1	2041.02	Normal	0.14	0.86
Farrowing	31	Male	Normal	105	Sample 1	0.000356986	0.212744	0.164703	-0.189545	67.7648	87.8149	688.377	1529.09	2971.33	4110.62	0.354248	9299.42	2324.86	1139.28	2581.52	3422.24	1442.24	2282.96	840.717	11709	1951.49	Normal	0.13	0.87
Farrowing	31	Male	Normal	105	Sample 2	0.000468972	0.148753	0.202545	-0.233948	69.2398	97.1323	699.653	1487.46	3405.97	3821.19	0.436493	9414.27	2353.57	415.223	2333.73	3121.54	1918.51	2706.31	787.805	11283.1	1880.52	Normal	0.12	0.88
Farrowing	31	Male	Normal	105	Sample 3	0.00087924	0.191406	0.255096	-0.216583	71.9251	168.883	656.784	1496.89	3181.64	3757.77	0.47168	9093.09	2273.27	576.127	2260.87	3100.99	1684.75	2524.86	840.111	10987.7	1831.28	Normal	0.15	0.85
Farrowing	32	Male	Normal	109	Sample 1	0.000201467	0.148753	0.150238	-0.12442	67.6931	95.6756	645.655	1184.5	2673.52	4135.94	0.274658	8639.61	2159.9	1462.42	2951.44	3490.28	1489.03	2027.87	538.841	11959.9	1993.31	Normal	0.19	0.81
Farrowing	32	Male	Normal	109	Sample 2	0.000371177	0.25542	0.143524	-0.155487	67.1136	101.349	629.274	1307.3	2703.08	3932.56	0.299011	8572.21	2143.05	1229.47	2625.26	3303.28	1395.79	2073.81	678.024	11305.6	1884.27	Normal	0.2	0.8
Farrowing	32	Male	Normal	109	Sample 3	0.000291901	0.212744	0.154938	-0.199554	67.3256	0	546.786	1609.69	2963.79	4084.98	0.354492	9205.24	2301.31	1121.19	2475.29	3538.19	1354.1	2417	1062.9	11968.7	1994.78	Normal	0.14	0.86
Farrowing	34	Male	Normal	116	Sample 1	0.00337042	0.170068	0.421936	-0.561707	79.6508	109.732	567.69	1703.83	3108.37	3962.15	0.983643	9342.04	2335.51	853.784	2258.32	3394.46	1404.54	2540.68	1136.14	11587.9	1931.32	Normal	0.13	0.87
Farrowing	34	Male	Normal	116	Sample 2	0.00437445	0.148753	0.541168	-0.641052	80.6978	112.916	615.903	1263.2	3549.31	4244.39	1.18222	9672.8	2418.2	695.081	2981.19	3628.49	2286.11	2933.41	647.293	13171.6	2195.26	Normal	0.09	0.91
Farrowing	34	Male	Normal	116	Sample 3	0.00329287	0.234082	0.442749	-0.379211	76.8862	103.753	588.441	1387.82	3234.49	4054.11	0.82196	9264.87	2316.22	819.617	2666.29	3465.67	1846.67	2646.05	799.382	12243.7	2040.61	Normal	0.13	0.87
Farrowing	35	Male	Normal	120	Sample 1	0.00238095	0.212744	0.376556	-0.350647	76.4565	105.034	592.048	1446.2	2705.68	3894.32	0.727203	8638.25	2159.56	1188.64	2448.12	3302.27	1259.48	2113.63	854.15	11166.3	1861.05	Normal	0.19	0.81
Farrowing	35	Male	Normal	120	Sample 2	0.00130737	0.191406	0.268951	-0.208954	73.6326	103.385	563.787	1529.63	2926.79	4042.61	0.477905	9062.81	2265.7	1115.82	2512.98	3478.82	1397.17	2363	965.838	11833.6	1972.27	Normal	0.15	0.85
Farrowing	35	Male	Normal	120	Sample 3	0.00190329	0.170068	0.285736	-0.276428	75.9323	116.341	612.898	1712.2	3530.42	4420.36	0.562164	10275.9	2568.97	889.934	2708.15	3807.46	1818.22	2917.53	1099.31	13240.6	2206.77	Normal	0.04	0.96
Farrowing	38	Male	Normal	130	Sample 1	0.000442061	0.234082	0.158325	-0.150482	68.1904	89.4169	541.049	1834.55	3079.87	4073.28	0.308807	9528.75	2382.19	993.416	2238.73	3532.23	1245.32	2538.82	1293.5	11842	1973.67	Normal	0.11	0.89
Farrowing	38	Male	Normal	130	Sample 2	0.00114007	0.298073	0.238037	-0.231171	71.1731	88.226	540.772	2004.2	3250.27	4098.12	0.469208	9893.35	2473.34	847.85	2093.92	3557.35	1246.07	2709.5	1463.42	11918.1	1986.35	Hunger	0.07	0.93
Farrowing	38	Male	Normal	130	Sample 3	0.000975255	0.25542	0.231628	-0.226562	71.4655	98.8202	577.275	1837.53	3336.48	4112.22	0.458191	9863.5	2465.88	775.738	2274.69	3534.94	1498.95	2759.2	1260.25	12103.8	2017.3	Normal	0.08	0.92
Farrowing	39	Male	Normal	140	Sample 1	0.00242926	0.106077	0.41272	-0.535492	80.0184	103.787	590.806	1636.33	3323.62	3890.18	0.948212	9440.93	2360.23	566.563	2253.85	3299.37	1687.28	2732.81	1045.53	11585.4	1930.9	Normal	0.12	0.88
Farrowing	39	Male	Normal	140	Sample 2	0.0011113	0.127415	0.31723	-0.404785	75.5952	103.028	627.719	1278.13	3359.12	4074.48	0.722015	9339.45	2334.86	715.357	2796.35	3446.76	2080.99	2731.4	650.413	12421.3	2070.21	Normal	0.13	0.87
Farrowing	39	Male	Normal	140	Sample 3	0.000832687	0.127415	0.256256	-0.259796	74.0651	104.825	641.457	1533.93	2865.08	4180.51	0.516052	9220.98	2305.24	1315.43	2646.58	3539.05	1331.16	2223.63	892.47	11948.3	1991.39	Normal	0.14	0.86
Farrowing	40	Male	Normal	144	Sample 1	0.000819096	0.170068	0.248016	-0.380951	73.3131	99.4394	791.5	1475.7	2903.2	4131.5	0.628967	9301.9	2325.48	1228.3	2655.81	3340	1427.5	2111.7	684.198	11447.5	1907.92	Normal	0.13	0.87
Farrowing	40	Male	Normal	144	Sample 2	0.00110391	0.127415	0.386993	-0.385864	74.38	0	771.826	1498.57	2900.16	4333.67	0.772858	9504.22	2376.06	1433.51	2835.11	3561.84	1401.6	2128.34	726.74	12087.1	2014.52	Normal	0.11	0.89
Farrowing	40	Male	Normal	144	Sample 3	0.00162203	0.106077	0.396088	-0.509552	78.405	100.714	683.724	992.237	2752.62	3956.07	0.90564	8384.65	2096.16	1203.44	2963.83	3272.34	1760.38	2068.9	308.513	11577.4	1929.57	Normal	0.22	0.78
Finishing	2	Female	Heat stress	106	Sample 1	0.000632704	0.162245	0.492462	-0.468292	72.3739		1126.97	1958.67	3405.06	4253.78	0.960754	10744.5	2686.12	848.725	2295.11	3126.81	1446.38	2278.08	831.701	10826.8	1804.47	Pain	0.99	0.01
Finishing	2	Female	Heat stress	106	Sample 2	0.00581129	0.270385	0.999969	-1	78.7644		1064.09	1918.55	3149.8	4134.64	1.99997	10267.1	2566.77	984.841	2216.1	3070.55	1231.26	2085.71	854.451	10442.9	1740.48	Normal	0.04	0.96
Finishing	2	Female	Heat stress	106	Sample 3	0.000514009	0.126236	0.509888	-0.418152	72.8618		1204.96	2000.55	2827.2	4240.55	0.92804	10273.3	2568.32	1413.35	2240	3035.59	826.65	1622.25	795.595	9933.43	1655.57	Normal	0.04	0.96
Finishing	3	Female	Heat stress	120	Sample 1	0.00155756	0.413515	0.37262	-0.282349	70.6511		921.586	1748.85	3090.2	4116.41	0.654968	9877.05	2469.26	1026.22	2367.56	3194.83	1341.35	2168.61	827.265	10925.8	1820.97	Hunger	0.08	0.92
Finishing	3	Female	Heat stress	120	Sample 2	0.000619904	0.435283	0.171814	-0.17395	66.1412	90.3065	764.097	1697.86	3059.67	4234.62	0.345764	9756.25	2439.06	1174.95	2536.76	3470.53	1361.81	2295.57	933.764	11773.4	1962.23	Normal	0.09	0.91
Finishing	3	Female	Heat stress	120	Sample 3	0.000419236	0.435283	0.177979	-0.193573	64.2847	240.066	1202.92	2222.07	3303.95	4389.3	0.371552	11118.2	2779.56	1085.35	2167.23	3186.37	1081.89	2101.03	1019.14	10641	1773.5	Pain	0.96	0.04
Finishing	8	Female	Heat stress	109	Sample 1	0.00352491	0.283651	0.504242	-0.787292	75.4964	405.995	1282.42	2274.61	3326.69	4544.58	1.29153	11428.3	2857.07	1217.89	2269.97	3262.16	1052.08	2044.27	992.192	10838.6	1806.43	Pain	0.93	0.07
Finishing	8	Female	Heat stress	109	Sample 2	0.00100672	0.243152	0.5112	-0.475433	71.7826		868.91	2012.23	3183.89	4166.87	0.986633	10231.9	2557.97	982.974	2154.64	3297.96	1171.67	2314.98	1143.32	11065.5	1844.26	Normal	0.04	0.96
Finishing	8	Female	Heat stress	109	Sample 3	0.00133288	0.303923	0.461548	-0.307129	70.6927		1333.64	2580.15	3550.3	4298.95	0.768677	11763	2940.76	748.65	1718.8	2965.32	970.147	2216.67	1246.52	9866.09	1644.35	Pain	0.9	0.1
Finishing	10	Female	Heat stress	100	Sample 1	0.00585667	0.33	0.999969	-1	77.8284	360.076	1301.41	2273.95	3444.26	4327.24	1.99997	11346.9	2836.72	882.975	2053.29	3025.83	1170.32	2142.85	972.534	10247.8	1707.97	Pain	0.94	0.06
Finishing	10	Female	Heat stress	100	Sample 2	0.000446771	0.188549	0.307678	-0.276581	69.9036		1437.09	2328.89	3596.15	4517.39	0.584259	11879.5	2969.88	921.232	2188.49	3080.29	1267.26	2159.06	891.8	10508.1	1751.36	Pain	0.89	0.11
Finishing	10	Female	Heat stress	100	Sample 3	0.000596594	0.235714	0.426788	-0.4422	69.0531	277.302	774.542	2273.15	3219.69	4252.38	0.868988	10519.8	2629.94	1032.68	1979.23	3477.84	946.546	2445.15	1498.61	11380.1	1896.68	Normal	0.02	0.98
Finishing	14	Female	Heat stress	132	Sample 1	0.0021506	0.219819	0.709045	-0.708374	75.6459	254.05	792.087	1529.05	2762.85	3755.18	1.41742	8839.17	2209.79	992.323	2226.13	2963.09	1233.8	1970.77	736.962	10123.1	1687.18	Normal	0.17	0.83
Finishing	14	Female	Heat stress	132	Sample 2	0.00147318	0.208844	0.459473	-0.42749	74.341	334.39	828.975	1432.7	2791.01	3641.77	0.886963	8694.45	2173.61	850.766	2209.08	2812.8	1358.31	1962.03	603.722	9796.7	1632.78	Normal	0.19	0.81
Finishing	14	Female	Heat stress	132	Sample 3	0.00518799	0.516531	0.510956	-0.507599	74.5003	130.586	763.402	1773.1	2876.72	4085.98	1.01855	9499.21	2374.8	1209.26	2312.88	3322.58	1103.62	2113.32	1009.7	11071.4	1845.23	Hunger	0.11	0.89
Finishing	15	Female	Heat stress	122	Sample 1	0.00344299	0.212676	0.881134	-0.999084	77.8367		977.689	1858.55	3217.77	4070.34	1.88022	10124.3	2531.09	852.571	2211.79	3092.65	1359.22	2240.08	880.858	10637.2	1772.86	Normal	0.05	0.95
Finishing	15	Female	Heat stress	122	Sample 2	0.00122225	0.177234	0.627136	-0.689911	74.2334		1011.31	1965.43	3070.22	4071.15	1.31705	10118.1	2529.53	1000.94	2105.72	3059.84	1104.79	2058.9	954.118	10284.3	1714.05	Normal	0.05	0.95
Finishing	15	Female	Heat stress	122	Sample 3	0.0130671	0.186077	0.999969	-1	84.3657	477.739	1330.71	2356.15	3203.45	4158.34	1.99997	11048.6	2762.16	954.887	1802.19	2827.63	847.305	1872.74	1025.44	9330.19	1555.03	Pain	0.97	0.03
Finishing	17	Female	Heat stress	87	Sample 1	0.00079789	0.364875	0.46106	-0.479126	68.3489		988.012	1815.73	3232.02	4208.18	0.940186	10243.9	2560.98	976.167	2392.45	3220.17	1416.29	2244	827.716	11076.8	1846.13	Hunger	0.04	0.96
Finishing	17	Female	Heat stress	87	Sample 2	0.004187	0.196508	0.817474	-0.743286	79.3341	403.594	1033.67	1314	2829.15	3824.43	1.56076	9001.25	2250.31	995.286	2510.43	2790.76	1515.15	1795.48	280.331	9887.43	1647.91	Normal	0.16	0.84
Finishing	17	Female	Heat stress	87	Sample 3	0.00216633	0.364898	0.693726	-0.567688	72.7179	375.06	925.193	1623.12	3037.5	4056.21	1.26141	9642.03	2410.51	1018.71	2433.09	3131.02	1414.38	2112.31	697.93	10807.4	1801.24	Cold	0.1	0.9
Finishing	18	Female	Heat stress	135	Sample 1	0.00315059	0.633605	0.549225	-0.402802	71.4872	431.134	782.988	1490.35	2935.76	4145.58	0.952026	9354.69	2338.67	1209.82	2655.23	3362.59	1445.41	2152.77	707.367	11533.2	1922.2	Hunger	0.12	0.88
Finishing	18	Female	Heat stress	135	Sample 2	0.0042074	0.749705	0.658264	-0.741486	71.7155	419.453	833.86	1455.14	2768.5	3901.44	1.39975	8958.94	2239.74	1132.95	2446.3	3067.58	1313.35	1934.64	621.283	10516.1	1752.68	Hunger	0.16	0.84
Finishing	18	Female	Heat stress	135	Sample 3	0.0037041	0.321315	0.542267	-0.433807	75.1711	308.798	781.289	1681.91	3167.96	4163.42	0.976074	9794.58	2448.64	995.461	2481.5	3382.13	1486.04	2386.67	900.625	11632.4	1938.74	Cold	0.08	0.92
Finishing	19	Female	Heat stress	124	Sample 1	0.0204024	0.419161	0.999969	-1	81.7362		1126.49	2286.31	3352.16	4256.93	1.99997	11021.9	2755.47	904.77	1970.61	3130.43	1065.84	2225.66	1159.82	10457.1	1742.86	Pain	0.97	0.03
Finishing	19	Female	Heat stress	124	Sample 2	0.000434561	0.377234	0.177277	-0.2453	65.1332		1210.33	2165.62	3232.26	4273.49	0.422577	10881.7	2720.43	1041.23	2107.87	3063.16	1066.64	2021.92	955.284	10256.1	1709.35	Pain	0.98	0.02
Finishing	19	Female	Heat stress	124	Sample 3	0.000398447	0.314671	0.209076	-0.225403	66.0121	225.702	883.191	2115.36	3273.24	4416.58	0.434479	10688.4	2672.1	1143.34	2301.22	3533.39	1157.88	2390.05	1232.17	11758.1	1959.68	Pain	1	0
Finishing	21	Female	Heat stress	116	Sample 1	0.00184351	0.370454	0.529266	-0.595398	71.8743	409.349	1007.97	1673.59	3226.1	4121.07	1.12466	10028.7	2507.18	894.977	2447.49	3113.11	1552.51	2218.13	665.619	10891.8	1815.3	Cold	0.06	0.94
Finishing	21	Female	Heat stress	116	Sample 2	0.00136924	0.288141	0.406189	-0.390167	71.9855		901.768	1610.68	2980.58	3940.57	0.796356	9433.6	2358.4	959.988	2329.89	3038.8	1369.9	2078.81	708.917	10486.3	1747.72	Hunger	0.12	0.88
Finishing	21	Female	Heat stress	116	Sample 3	0.00235129	0.430635	0.712402	-0.762024	72.1917	326.658	955.896	1625.65	2956.81	3886.71	1.47443	9425.08	2356.27	929.899	2261.06	2930.82	1331.16	2000.92	669.755	10123.6	1687.27	Cold	0.12	0.88
Finishing	23	Female	Heat stress	119	Sample 1	0.0013205	0.27356	0.639099	-0.465179	72.1047		989.706	2075.57	3255.43	4117.08	1.10428	10437.8	2609.45	861.652	2041.52	3127.38	1179.86	2265.72	1085.86	10562	1760.33	Normal	0.02	0.98
Finishing	23	Female	Heat stress	119	Sample 2	0.00367436	0.565374	0.818054	-0.217957	72.6795		1059.52	2100.98	3256.35	3952.59	1.03601	10369.4	2592.36	696.241	1851.61	2893.08	1155.37	2196.84	1041.47	9834.6	1639.1	Cold	0.03	0.97
Finishing	23	Female	Heat stress	119	Sample 3	0.00598418	0.364739	0.999969	-1	76.8716	457.199	986.684	1930.22	3337.73	4055.14	1.99997	10309.8	2577.44	717.418	2124.92	3068.46	1407.5	2351.04	943.54	10612.9	1768.81	Cold	0.04	0.96
Finishing	25	Female	Heat stress	133	Sample 1	0.00736829	0.279048	0.876068	-1	79.2542		1101.78	2006.42	3248.46	4060.61	1.87607	10417.3	2604.32	812.142	2054.19	2958.83	1242.05	2146.68	904.638	10118.5	1686.42	Normal	0.03	0.97
Finishing	25	Female	Heat stress	133	Sample 2	0.00988801	0.223265	0.999969	-1	82.3169		650.398	1862.79	2853.95	4158.3	1.99997	9525.44	2381.36	1304.35	2295.52	3507.91	991.161	2203.55	1212.39	11514.9	1919.15	Normal	0.11	0.89
Finishing	25	Female	Heat stress	133	Sample 3	0.0027169	0.260454	0.663208	-0.998749	75.4951	438.539	1146.94	2063.9	3407.69	4204.54	1.66196	10823.1	2705.77	796.85	2140.64	3057.6	1343.79	2260.75	916.964	10516.6	1752.77	Pain	0.99	0.01
Finishing	26	Female	Heat stress	98.5	Sample 1	0.00211821	0.378163	0.412964	-0.669586	72.3663	271.93	1239.93	2115.58	3289.91	4207.68	1.08255	10853.1	2713.28	917.769	2092.1	2967.75	1174.33	2049.98	875.647	10077.6	1679.6	Pain	0.98	0.02
Finishing	26	Female	Heat stress	98.8	Sample 2	0.0037892	0.378163	0.999969	-1	74.9816		1072.06	2106.85	3009.86	4294.68	1.99997	10483.4	2620.86	1284.82	2187.84	3222.63	903.015	1937.8	1034.79	10570.9	1761.82	Hunger	0.02	0.98
Finishing	26	Female	Heat stress	99.1	Sample 3	0.00777833	0.354535	0.999969	-0.966736	78.4229		866.783	2113.15	3075.59	4015.53	1.96671	10071.1	2517.76	939.941	1902.38	3148.75	962.438	2208.81	1246.37	10408.7	1734.78	Cold	0.06	0.94
Finishing	28	Female	Heat stress	130	Sample 1	0.000453426	0.339909	0.139771	-0.16452	66.0494	193.268	985.105	2295.55	3318.64	4316.02	0.304291	10915.3	2728.83	997.385	2020.47	3330.92	1023.08	2333.53	1310.45	11015.8	1835.97	Pain	0.98	0.02
Finishing	28	Female	Heat stress	130	Sample 2	0.000356324	0.217166	0.276581	-0.194061	67.005		1020.21	2279.21	3346.3	4312.79	0.470642	10958.5	2739.63	966.482	2033.58	3292.57	1067.09	2326.09	1259	10944.8	1824.13	Pain	0.97	0.03
Finishing	28	Female	Heat stress	130	Sample 3	0.000334943	0.330454	0.192932	-0.181946	64.3199		1175.11	2131.75	3308	4157.55	0.374878	10772.4	2693.1	849.543	2025.79	2982.43	1176.25	2132.89	956.642	10123.6	1687.26	Pain	0.99	0.01
Finishing	30	Female	Heat stress	97	Sample 1	0.000242488	0.267029	0.168976	-0.190308	64.749		1214.06	2234.12	3452.69	4415.53	0.359283	11316.4	2829.1	962.844	2181.41	3201.48	1218.57	2238.63	1020.06	10823	1803.83	Pain	0.94	0.06
Finishing	30	Female	Heat stress	97	Sample 2	0.000189987	0.28771	0.130981	-0.22226	63.3667	480.024	786.429	1851.76	2924.11	4107.83	0.353241	9670.13	2417.53	1183.72	2256.07	3321.4	1072.35	2137.68	1065.33	11036.6	1839.43	Normal	0.1	0.9
Finishing	33	Female	Heat stress	93	Sample 1	0.000938871	0.412971	0.388947	-0.409363	68.3868	472.468	1030.21	2138.11	3299.06	4359.49	0.798309	10826.9	2706.72	1060.43	2221.38	3329.27	1160.95	2268.84	1107.89	11148.8	1858.13	Pain	0.99	0.01
Finishing	33	Female	Heat stress	93	Sample 2	0.00096291	0.399138	0.454865	-0.375702	68.7218	473.309	943.243	2067.59	3220.5	4222.33	0.830566	10453.7	2613.41	1001.83	2154.74	3279.09	1152.91	2277.26	1124.34	10990.2	1831.7	Cold	0.02	0.98
Finishing	36	Female	Heat stress	123	Sample 1	0.000505924	0.272063	0.267792	-0.34613	67.8648		1117.97	1864.54	3072.67	4516.34	0.613922	10571.5	2642.88	1443.68	2651.8	3398.38	1208.12	1954.7	746.574	11403.3	1900.54	Normal	0.01	0.99
Finishing	36	Female	Heat stress	123	Sample 2	0.000309513	0.190454	0.197754	-0.258087	68.1485		1403.15	2186.95	3384.68	4349.31	0.455841	11324.1	2831.02	964.632	2162.36	2946.16	1197.73	1981.52	783.799	10036.2	1672.7	Pain	0.94	0.06
Finishing	36	Female	Heat stress	123	Sample 3	0.00028485	0.217664	0.165833	-0.278412	66.6355		1077.16	1700.03	3137.87	3926.21	0.444244	9841.28	2460.32	788.343	2226.18	2849.05	1437.84	2060.71	622.872	9984.99	1664.17	Normal	0.08	0.92
Finishing	37	Female	Heat stress	95	Sample 1	0.00184491	0.294603	0.531952	-0.571472	73.1828		1051.7	2132.65	3352.69	4219.87	1.10342	10756.9	2689.23	867.179	2087.22	3168.17	1220.05	2300.99	1080.95	10724.6	1787.43	Pain	0.99	0.01
Finishing	37	Female	Heat stress	95	Sample 2	0.000907455	0.343719	0.304352	-0.367554	69.2509	245.368	1074.5	2148.69	3289.73	4288.35	0.671906	10801.3	2700.32	998.619	2139.66	3213.85	1141.05	2215.23	1074.19	10782.6	1797.1	Pain	0.99	0.01
Finishing	37	Female	Heat stress	95	Sample 3	0.000846133	0.349002	0.348145	-0.298157	68.9104		1117.17	2218.27	3208.17	4211.5	0.646301	10755.1	2688.78	1003.33	1993.24	3094.33	989.905	2091	1101.1	10272.9	1712.15	Pain	0.99	0.01
Finishing	2	Female	Pain	200	Sample 1	0.000301188	0.219728	0.345947	-0.292389	67.0022	0	745.678	1901.35	2943.56	4224.38	0.638336	9814.97	2453.74	1280.82	2323.04	3478.71	1042.22	2197.89	1155.67	11478.3	1913.06	Normal	0.08	0.92
Finishing	2	Female	Pain	200	Sample 2	0.0320152	0.357029	0.999969	-1	84.5973	0	1011.75	2267.77	3156.03	4053.32	1.99997	10488.9	2622.22	897.29	1785.55	3041.57	888.257	2144.28	1256.03	10013	1668.83	Hunger	0.02	0.98
Finishing	2	Female	Pain	200	Sample 3	0.0562968	0.878821	0.999969	-1	82.4482	213.754	1289.25	2442.18	3237.88	4022.86	1.99997	10992.2	2748.04	784.981	1580.68	2733.61	795.694	1948.63	1152.93	8996.52	1499.42	Pain	0.97	0.03
Finishing	3	Female	Pain	161	Sample 1	0.0052197	0.681587	0.396851	-0.512024	73.3606	271.27	1279.03	2354.95	3476.48	4284.32	0.908875	11394.8	2848.7	807.84	1929.37	3005.29	1121.53	2197.45	1075.92	10137.4	1689.57	Pain	0.93	0.07
Finishing	3	Female	Pain	161	Sample 2	0.00248116	0.609819	0.623962	-0.584229	70.6286	0	1186.62	2206.59	3287.8	4207.14	1.20819	10888.2	2722.04	919.341	2000.55	3020.52	1081.21	2101.18	1019.97	10142.8	1690.46	Pain	0.98	0.02
Finishing	3	Female	Pain	161	Sample 3	0.000650718	0.287007	0.348907	-0.412048	68.8179	0	1160.89	1962.12	2996.97	3992.83	0.760956	10112.8	2528.2	995.861	2030.72	2831.95	1034.86	1836.09	801.229	9530.7	1588.45	Hunger	0.05	0.95
Finishing	6	Female	Pain	147	Sample 1	0.00875122	0.424694	0.747772	-0.73941	77.9145		1413.17	2241.52	3254.5	3855.92	1.48718	10765.1	2691.28	601.419	1614.4	2442.75	1012.98	1841.33	828.352	8341.24	1390.21	Pain	0.99	0.01
Finishing	6	Female	Pain	147	Sample 2	0.00245945	0.809478	0.361877	-0.332642	68.9424		1217.92	2137.48	3183.55	4296.05	0.694519	10835	2708.75	1112.49	2158.56	3078.13	1046.07	1965.64	919.565	10280.5	1713.41	Pain	0.99	0.01
Finishing	6	Female	Pain	147	Sample 3	0.00233337	0.318549	0.602325	-0.657623	73.6144		1190.13	1823.66	3192.94	3966.5	1.25995	10173.2	2543.31	773.562	2142.84	2776.37	1369.28	2002.81	633.53	9698.4	1616.4	Cold	0.05	0.95
Finishing	8	Female	Pain	228	Sample 1	0.000160039	0.322585	0.134308	-0.166718	61.7698	481.794	1087.96	2159.52	3108.66	4249.44	0.301025	10605.6	2651.4	1140.78	2089.93	3161.48	949.147	2020.7	1071.55	10433.6	1738.93	Normal	0.01	0.99
Finishing	8	Female	Pain	228	Sample 2	0.000145105	0.430091	0.205566	-0.1427	59.8737	235.966	969.13	2112.27	3171.45	4192.85	0.348267	10445.7	2611.43	1021.4	2080.58	3223.72	1059.18	2202.32	1143.14	10730.3	1788.39	Hunger	0.02	0.98
Finishing	8	Female	Pain	228	Sample 3	0.000198951	0.376327	0.220612	-0.237305	62.062	0	1046	1963.8	2879.5	4031.25	0.457916	9920.55	2480.14	1151.74	2067.44	2985.24	915.699	1833.5	917.8	9871.43	1645.24	Normal	0.07	0.93
Finishing	10	Female	Pain	209	Sample 1	0.00146868	0.316463	0.673615	-0.717133	71.5961	0	1112.9	2362.87	3277.66	4098.48	1.39075	10851.9	2712.98	820.823	1735.61	2985.59	914.79	2164.76	1249.97	9871.55	1645.26	Pain	0.98	0.02
Finishing	10	Female	Pain	209	Sample 2	0.0100211	0.474671	0.999969	-1	77.79	0	1189.71	2199.26	3189.85	4149.67	1.99997	10728.5	2682.12	959.821	1950.41	2959.97	990.593	2000.14	1009.55	9870.49	1645.08	Pain	1	0
Finishing	10	Female	Pain	209	Sample 3	0.0182529	0.429456	0.999969	-1	81.1217	296.875	1176.97	1990.25	3536.8	4446.58	1.99997	11150.6	2787.65	909.78	2456.33	3269.61	1546.55	2359.82	813.272	11355.4	1892.56	Pain	0.96	0.04
Finishing	14	Female	Pain	158	Sample 1	0.0242885	0.553605	0.999969	-1	81.111	349.768	1090.95	1815.43	3198.91	4239.53	1.99997	10344.8	2586.21	1040.62	2424.1	3148.58	1383.48	2107.95	724.476	10829.2	1804.87	Cold	0.03	0.97
Finishing	14	Female	Pain	158	Sample 2	0.0063163	0.415238	0.848541	-0.712891	76.5885	86.3614	863.614	1899.18	3242.2	4388.37	1.56143	10393.4	2598.34	1146.18	2489.2	3524.76	1343.02	2378.58	1035.56	11917.3	1986.22	Cold	0.03	0.97
Finishing	14	Female	Pain	158	Sample 3	0.00619471	0.327166	0.797028	-0.779358	77.818	353.822	735.649	1378.92	3039.73	3818.44	1.57639	8972.74	2243.18	778.708	2439.52	3082.79	1660.81	2304.08	643.271	10909.2	1818.2	Hunger	0.16	0.84
Finishing	15	Female	Pain	169	Sample 1	0.00173751	0.336213	0.451355	-0.449066	72.2562	0	849.328	2049.7	2821.63	3865.52	0.900421	9586.17	2396.54	1043.89	1815.82	3016.19	771.932	1972.3	1200.37	9820.5	1636.75	Hunger	0.1	0.9
Finishing	15	Female	Pain	169	Sample 2	0.00547785	0.4639	0.722565	-0.651733	75.4678	267.125	1263	2407.83	3397.23	4275.18	1.3743	11343.2	2835.81	877.957	1867.35	3012.19	989.392	2134.23	1144.84	10025.9	1670.99	Pain	0.94	0.06
Finishing	15	Female	Pain	169	Sample 3	0.0011525	0.371088	0.363281	-0.448029	69.9714	218.989	879.448	2099.97	3153.51	4070.29	0.81131	10203.2	2550.8	916.775	1970.32	3190.84	1053.55	2274.07	1220.52	10626.1	1771.01	Cold	0.05	0.95
Finishing	17	Female	Pain	221	Sample 1	0.00105263	0.24034	0.418762	-0.398743	71.9495	416.864	852.955	1419.63	2976.65	4120.29	0.817505	9369.52	2342.38	1143.64	2700.66	3267.33	1557.01	2123.69	566.677	11359	1893.17	Normal	0.12	0.88
Finishing	17	Female	Pain	221	Sample 2	0.00141872	0.505873	0.344452	-0.326935	69.1128	388.386	908.34	1405.68	2934.63	3958.53	0.671387	9207.17	2301.79	1023.89	2552.85	3050.19	1528.96	2026.29	497.336	10679.5	1779.92	Hunger	0.14	0.86
Finishing	17	Female	Pain	221	Sample 3	0.000211516	0.274036	0.138031	-0.144318	64.0339	0	1122.45	2025.36	3280.82	4425.82	0.282349	10854.5	2713.61	1145	2400.46	3303.36	1255.46	2158.37	902.906	11165.5	1860.92	Pain	0.98	0.02
Finishing	18	Female	Pain	152	Sample 1	0.00635985	0.36678	0.727753	-0.680511	77.3913	394.49	1097.7	2333.43	3505.08	4338.18	1.40826	11274.4	2818.6	833.102	2004.75	3240.48	1171.65	2407.37	1235.73	10893.1	1815.51	Pain	0.95	0.05
Finishing	18	Female	Pain	152	Sample 2	0.00230959	0.582472	0.53476	-0.412506	70.4362		906.995	1570.15	2944.17	3941.21	0.947266	9362.53	2340.63	997.042	2371.07	3034.22	1374.02	2037.18	663.153	10476.7	1746.11	Hunger	0.12	0.88
Finishing	18	Female	Pain	152	Sample 3	0.00152812	0.582494	0.365265	-0.288635	68.6946		948.5	2129.8	3291.53	4311.14	0.6539	10681	2670.24	1019.62	2181.35	3362.64	1161.73	2343.03	1181.3	11249.7	1874.94	Cold	0	1
Finishing	19	Female	Pain	178	Sample 2	0.0159626	0.410522	0.999969	-0.974365	80.6963	326.946	1088.23	2669.82	3186.05	4225.75	1.97433	11169.8	2792.46	1039.7	1555.93	3137.52	516.224	2097.82	1581.6	9928.8	1654.8	Pain	0.95	0.05
Finishing	21	Female	Pain	138	Sample 1	0.0507249	0.903878	0.999969	-1	81.8578		1128.75	2581.31	3395.44	4241.24	1.99997	11346.7	2836.68	845.807	1659.94	3112.49	814.131	2266.69	1452.56	10151.6	1691.94	Pain	0.94	0.06
Finishing	21	Female	Pain	138	Sample 2	0.00802267	0.25585	0.999969	-1	80.4986		1268.71	2506.51	3346.21	4332.01	1.99997	11453.4	2863.36	985.799	1825.5	3063.31	839.699	2077.51	1237.81	10029.6	1671.6	Pain	0.93	0.07
Finishing	23	Female	Pain	165	Sample 1	0.000951282	0.287234	0.50061	-0.566986	70.4697	0	1010.87	2364.44	3474.27	4286.07	1.0676	11135.7	2783.91	811.799	1921.63	3275.21	1109.83	2463.41	1353.58	10935.5	1822.58	Pain	0.96	0.04
Finishing	23	Female	Pain	165	Sample 2	0.00667001	0.652744	0.643677	-0.641327	74.5988	753.615	1172.82	2345.51	3321.23	4160.38	1.285	10999.9	2749.98	839.146	1814.87	2987.56	975.722	2148.42	1172.7	9938.41	1656.4	Pain	0.97	0.03
Finishing	23	Female	Pain	165	Sample 3	0.00386984	0.235011	0.984161	-0.844574	77.7319	393.204	827.077	1673.72	3253.08	4055.15	1.82874	9809.03	2452.26	802.066	2381.43	3228.07	1579.36	2426.01	846.645	11263.6	1877.26	Normal	0.08	0.92
Finishing	25	Female	Pain	150	Sample 1	0.00749974	0.179252	0.999969	-1	82.6425		949.876	1811.39	2995.92	3875.21	1.99997	9632.39	2408.1	879.286	2063.81	2925.33	1184.53	2046.04	861.516	9960.51	1660.09	Normal	0.1	0.9
Finishing	25	Female	Pain	150	Sample 2	0.0101293	0.153628	0.999969	-1	83.0057	404.538	816.467	1806.12	3104.4	3863.26	1.99997	9590.24	2397.56	758.86	2057.14	3046.79	1298.28	2287.93	989.652	10438.6	1739.77	Normal	0.1	0.9
Finishing	25	Female	Pain	150	Sample 3	0.00768683	0.153628	0.999969	-1	82.7093	390.894	789.62	1592.6	3379.69	3950.6	1.99997	9712.5	2428.13	570.912	2358	3160.98	1787.09	2590.07	802.98	11270	1878.34	Normal	0.09	0.91
Finishing	26	Female	Pain	233	Sample 1	0.00120385	0.288141	0.541229	-0.768677	71.0036	0	1222.24	2275.12	3337.07	4368.34	1.30991	11202.8	2800.69	1031.27	2093.22	3146.09	1061.95	2114.83	1052.87	10500.2	1750.04	Pain	0.95	0.05
Finishing	26	Female	Pain	233	Sample 2	0.00055274	0.183379	0.464294	-0.396149	70.6232	0	1088.05	1642.38	2765.68	4077.99	0.860443	9574.1	2393.52	1312.31	2435.6	2989.94	1123.29	1677.63	554.336	10093.1	1682.19	Normal	0.1	0.9
Finishing	26	Female	Pain	233	Sample 3	0.000167001	0.23576	0.122894	-0.125336	63.4655	249.015	1180.51	2140.78	3593.66	4638.42	0.24823	11553.4	2888.34	1044.77	2497.64	3457.91	1452.88	2413.15	960.272	11826.6	1971.1	Pain	0.92	0.08
Finishing	28	Female	Pain	154	Sample 1	0.00314877	0.287415	0.537994	-0.725281	75.8521		1091.96	2084.94	3186.49	3908.81	1.26328	10272.2	2568.05	722.316	1823.87	2816.84	1101.55	2094.53	992.975	9552.09	1592.01	Hunger	0.04	0.96
Finishing	28	Female	Pain	154	Sample 2	0.000603118	0.201202	0.275177	-0.244476	69.5058		968.892	1636.91	2754.82	3951.36	0.519653	9311.98	2327.99	1196.53	2314.45	2982.46	1117.92	1785.93	668.014	10065.3	1677.55	Normal	0.13	0.87
Finishing	28	Female	Pain	154	Sample 3	0.000387377	0.229932	0.380798	-0.280853	67.9871		1053.31	1848.73	2991.51	4169.4	0.661652	10063	2515.74	1177.89	2320.67	3116.09	1142.78	1938.2	795.421	10491	1748.51	Normal	0.06	0.94
Finishing	29	Female	Pain	140	Sample 1	0.0156645	0.411156	0.999969	-1	80.6299		998.305	1787.1	3074.48	3680.32	1.99997	9540.21	2385.05	605.843	1893.22	2682.02	1287.38	2076.18	788.794	9333.44	1555.57	Cold	0.11	0.89
Finishing	29	Female	Pain	140	Sample 2	0.0381421	0.659524	0.999969	-1	81.9379		1121.25	2208.96	3108.12	4255.69	1.99997	10694	2673.5	1147.57	2046.73	3134.44	899.159	1986.87	1087.71	10302.5	1717.08	Pain	1	0
Finishing	29	Female	Pain	140	Sample 3	0.0402084	0.513923	0.999969	-1	83.0996	445.788	1178.92	1797.56	3148.32	3551.35	1.99997	9676.15	2419.04	403.027	1753.79	2372.43	1350.76	1969.4	618.638	8468.04	1411.34	Cold	0.09	0.91
Finishing	30	Female	Pain	198	Sample 2	0.00324378	0.292472	0.605621	-0.619934	75.7734	0	1148.1	2215.93	3180.45	4218.42	1.22556	10762.9	2690.72	1037.97	2002.49	3070.32	964.522	2032.35	1067.83	10175.5	1695.91	Pain	0.99	0.01
Finishing	30	Female	Pain	198	Sample 3	0.0205452	0.526485	0.999969	-0.990356	80.5701	186.405	1271.32	2322.21	3577.69	4515.09	1.99033	11686.3	2921.58	937.402	2192.88	3243.78	1255.48	2306.37	1050.89	10986.8	1831.14	Pain	0.91	0.09
Finishing	33	Female	Pain	218	Sample 1	0.0085924	0.259637	0.999969	-1	80.4226	0	1153.57	2509.53	3396.23	4213.77	1.99997	11273.1	2818.28	817.537	1704.24	3060.2	886.702	2242.66	1355.96	10067.3	1677.88	Pain	0.95	0.05
Finishing	33	Female	Pain	218	Sample 2	0.0481024	0.403832	0.999969	-1	85.6445	150.117	1242.02	2450.47	3442.3	4205.07	1.99997	11339.9	2834.97	762.771	1754.61	2963.05	991.834	2200.28	1208.45	9880.99	1646.83	Pain	0.94	0.06
Finishing	33	Female	Pain	218	Sample 3	0.08486	0.538413	0.999969	-1	86.6339	409.236	1287.73	2467.89	3386.68	4255.5	1.99997	11397.8	2849.45	868.82	1787.61	2967.77	918.789	2098.95	1180.16	9822.1	1637.02	Pain	0.93	0.07
Finishing	36	Female	Pain	163	Sample 1	0.00145852	0.355556	0.435333	-0.512848	71.0478	0	1066.19	2133.22	3200.36	4157.46	0.948181	10557.2	2639.31	957.105	2024.24	3091.28	1067.14	2134.17	1067.03	10341	1723.49	Cold	0.01	0.99
Finishing	36	Female	Pain	163	Sample 2	0.023237	0.523946	0.999969	-1	81.0982	0	1258.53	2304.76	3331.54	4242.48	1.99997	11137.3	2784.33	910.942	1937.72	2983.95	1026.78	2073.01	1046.23	9978.62	1663.1	Pain	0.96	0.04
Finishing	36	Female	Pain	163	Sample 3	0.0630314	0.71102	0.999969	-1	83.952	0	1223.99	2195.37	3422.76	4310.31	1.99997	11152.4	2788.1	887.549	2114.94	3086.32	1227.39	2198.77	971.383	10486.4	1747.73	Pain	0.96	0.04
Finishing	37	Female	Pain	202	Sample 1	0.0254034	0.530658	0.995422	-1	81.1937	0	1090.85	2330.8	3232.71	3901.99	1.99542	10556.3	2639.08	669.279	1571.19	2811.14	901.91	2141.86	1239.95	9335.33	1555.89	Hunger	0.01	0.99
Finishing	37	Female	Pain	202	Sample 2	0.0412427	0.385238	0.999969	-1	85.0268	207.779	1264.4	2237.52	3255.84	3949.21	1.99997	10707	2676.74	693.37	1711.69	2684.8	1018.32	1991.43	973.112	9072.73	1512.12	Pain	1	0
Finishing	37	Female	Pain	202	Sample 3	0.00280663	0.457959	0.438293	-0.380157	72.4817	0	910.837	2263.67	3232.75	4299.99	0.818451	10707.3	2676.81	1067.24	2036.32	3389.16	969.075	2321.91	1352.84	11136.5	1856.09	Pain	1	0
Finishing	2	Female	Hunger	20	Sample 1	0.00169253	0.235828	0.783997	-0.731293	74.1024		1142.56	2055.42	3281.97	4183.37	1.51529	10663.3	2665.83	901.399	2127.95	3040.81	1226.55	2139.41	912.859	10349	1724.83	Normal	0	1
Finishing	2	Female	Hunger	20	Sample 2	0.00147408	0.196508	0.676483	-0.61795	74.4931		989.564	1927.46	2946.03	4130.23	1.29443	9993.29	2498.32	1184.2	2202.78	3140.67	1018.58	1956.47	937.894	10440.6	1740.1	Normal	0.06	0.94
Finishing	2	Female	Hunger	20	Sample 3	0.000926459	0.196531	0.531616	-0.474609	72.2021		1180.41	2015.29	3063.58	4115.23	1.00623	10374.5	2593.63	1051.65	2099.94	2934.81	1048.29	1883.17	834.874	9852.74	1642.12	Normal	0.03	0.97
Finishing	3	Female	Hunger	56	Sample 1	0.00487573	0.249206	0.999969	-1	78.1443		1244.57	2002.3	3277.65	4121.4	1.99997	10645.9	2661.48	843.747	2119.1	2876.83	1275.35	2033.08	757.732	9905.84	1650.97	Normal	0	1
Finishing	3	Female	Hunger	56	Sample 2	0.00640848	0.128526	0.999969	-1	83.246		1348.02	2384.97	3405.97	4306.94	1.99997	11445.9	2861.47	900.975	1921.97	2958.92	1021	2057.94	1036.95	9897.75	1649.63	Pain	0.93	0.07
Finishing	3	Female	Hunger	56	Sample 3	0.00323878	0.245329	0.655457	-0.745941	76.451	466.567	1338.91	1808.43	3190.66	4067.4	1.4014	10405.4	2601.35	876.749	2258.97	2728.49	1382.22	1851.75	469.522	9567.71	1594.62	Normal	0.03	0.97
Finishing	10	Female	Hunger	14	Sample 1	0.00900724	0.826984	0.738861	-0.809601	74.7729		1210.83	2244.76	3458.31	4287.68	1.54846	11201.6	2800.4	829.372	2042.93	3076.86	1213.55	2247.49	1033.93	10444.1	1740.69	Pain	0.95	0.05
Finishing	10	Female	Hunger	14	Sample 2	0.00561196	0.291882	0.999969	-1	78.089		1048.22	2097.55	3024	4087.31	1.99997	10257.1	2564.27	1063.31	1989.76	3039.09	926.444	1975.78	1049.34	10043.7	1673.95	Hunger	0.04	0.96
Finishing	10	Female	Hunger	14	Sample 3	0.00445659	0.340544	0.999969	-1	76.3688		1126.86	2180.43	3406.48	4356.88	1.99997	11070.6	2767.66	950.398	2176.45	3230.02	1226.06	2279.62	1053.57	10916.1	1819.35	Pain	0.96	0.04
Finishing	14	Female	Hunger	84	Sample 1	0.0132603	0.694558	0.999969	-1	77.1059	245.182	1167.97	2033.34	3111.74	3995.67	1.99997	10308.7	2577.18	883.933	1962.33	2827.7	1078.4	1943.77	865.368	9561.5	1593.58	Cold	0.04	0.96
Finishing	14	Female	Hunger	84	Sample 2	0.00328599	0.570113	0.476379	-0.458496	72.155	356.577	1035.11	2048.3	3261.55	4399.79	0.934875	10744.7	2686.19	1138.24	2351.49	3364.69	1213.25	2226.45	1013.2	11307.3	1884.55	Pain	0.99	0.01
Finishing	14	Female	Hunger	84	Sample 3	0.00174052	0.378844	0.350128	-0.373505	71.5424	261.25	1018.38	2237.99	3194.49	4482.8	0.723633	10933.7	2733.41	1288.31	2244.81	3464.41	956.502	2176.11	1219.6	11349.7	1891.62	Pain	0.98	0.02
Finishing	15	Female	Hunger	46	Sample 1	0.000939327	0.537642	0.407013	-0.318115	67.0192	341.267	1155.15	2006.67	3179.25	4195.63	0.725128	10536.7	2634.18	1016.38	2188.96	3040.48	1172.58	2024.1	851.52	10294	1715.67	Hunger	0.01	0.99
Finishing	15	Female	Hunger	46	Sample 2	0.000375083	0.376372	0.23526	-0.24054	64.7931	263.007	901.07	1882.65	2950.7	4113.98	0.4758	9848.4	2462.1	1163.28	2231.33	3212.91	1068.05	2049.63	981.58	10706.8	1784.46	Normal	0.08	0.92
Finishing	15	Female	Hunger	46	Sample 3	0.000104507	0.376349	0.0986938	-0.105072	59.0643		1073.35	1998.65	3133.96	4208.48	0.203766	10414.4	2603.61	1074.53	2209.83	3135.14	1135.3	2060.61	925.307	10540.7	1756.79	Normal	0.03	0.97
Finishing	17	Female	Hunger	28	Sample 1	0.0215577	0.52551	0.998474	-1	80.7958	306.142	1161.16	1994.24	3417.19	4274.53	1.99847	10847.1	2711.78	857.348	2280.29	3113.37	1422.94	2256.02	833.083	10763.1	1793.84	Pain	0.99	0.01
Finishing	17	Female	Hunger	28	Sample 2	0.00821688	0.369819	0.815796	-0.922638	78.4747	346.491	1192.7	2241.78	3495	4266.83	1.73843	11196.3	2799.08	771.827	2025.05	3074.13	1253.22	2302.3	1049.08	10475.6	1745.93	Pain	0.95	0.05
Finishing	17	Female	Hunger	28	Sample 3	0.00134642	0.408753	0.292145	-0.303925	69.999	315.687	1150.07	2358.55	3280.89	4292.28	0.596069	11081.8	2770.45	1011.39	1933.73	3142.21	922.342	2130.82	1208.48	10349	1724.83	Pain	0.96	0.04
Finishing	18	Female	Hunger	66	Sample 1	0.000767159	0.53746	0.240997	-0.215759	66.1569		895.863	1761.36	3157.5	4271.16	0.456757	10085.9	2521.47	1113.67	2509.8	3375.3	1396.14	2261.63	865.494	11522	1920.34	Normal	0.06	0.94
Finishing	18	Female	Hunger	66	Sample 2	0.00139454	0.398141	0.456879	-0.595551	70.3365		1050.92	1957.92	3134.05	4024.52	1.05243	10167.4	2541.85	890.471	2066.6	2973.6	1176.13	2083.13	907	10096.9	1682.82	Hunger	0.05	0.95
Finishing	18	Female	Hunger	66	Sample 3	0.0013352	0.483673	0.323761	-0.331665	69.0054		947.233	1943.24	3168.23	4144.5	0.655426	10203.2	2550.8	976.273	2201.26	3197.27	1224.98	2220.99	996.01	10816.8	1802.8	Normal	0.05	0.95
Finishing	19	Female	Hunger	70	Sample 1	0.000293584	0.240499	0.308502	-0.255402	65.9489	280.355	1172.82	2398.39	3413.37	4170.35	0.563904	11154.9	2788.73	756.977	1771.96	2997.53	1014.98	2240.55	1225.57	10007.6	1667.93	Pain	0.96	0.04
Finishing	19	Female	Hunger	70	Sample 2	0.000283588	0.291134	0.365417	-0.261292	64.8617		964.363	2080.47	3027.73	3845.35	0.626709	9917.91	2479.48	817.619	1764.88	2880.98	947.26	2063.37	1116.11	9590.21	1598.37	Hunger	0.07	0.93
Finishing	19	Female	Hunger	70	Sample 3	8531.37	0.30381	0.0689392	-0.0741577	59.3252		1082.49	2216.76	3256.78	4259.18	0.143097	10815.2	2703.8	1002.4	2042.42	3176.69	1040.02	2174.29	1134.27	10570.1	1761.68	Pain	0.99	0.01
Finishing	21	Female	Hunger	74	Sample 1	0.00981739	0.15288	0.999969	-1	83.541	413.322	1066.15	1582.35	3042.24	4234.79	1.99997	9925.52	2481.38	1192.55	2652.44	3168.64	1459.89	1976.09	516.201	10965.8	1827.64	Normal	0.07	0.93
Finishing	21	Female	Hunger	74	Sample 2	0.0108873	0.15619	0.920319	-1	84.548		972.581	2346.13	3103.07	3831.23	1.92032	10253	2563.25	728.167	1485.1	2858.65	756.937	2130.48	1373.55	9332.89	1555.48	Normal	0.04	0.96
Finishing	21	Female	Hunger	74	Sample 3	0.00541659	0.132971	0.845032	-1	81.7428		994.844	2248.28	2995.21	3653.2	1.84503	9891.53	2472.88	657.991	1404.92	2658.36	746.93	2000.37	1253.44	8722	1453.67	Normal	0.07	0.93
Finishing	23	Female	Hunger	75	Sample 1	0.00105769	0.330385	0.499634	-0.452911	70.2315		872.525	2136.15	3031.76	4159.3	0.952545	10199.7	2549.94	1127.53	2023.14	3286.77	895.609	2159.24	1263.63	10755.9	1792.65	Hunger	0.05	0.95
Finishing	23	Female	Hunger	75	Sample 2	0.00534561	0.412948	0.818542	-1	76.0497		1200.19	1967.15	2923.87	3851.47	1.81854	9942.68	2485.67	927.596	1884.32	2651.28	956.726	1723.69	766.963	8910.58	1485.1	Hunger	0.07	0.93
Finishing	23	Female	Hunger	75	Sample 3	0.00100388	0.275306	0.492126	-0.429779	70.3538		1062.18	2223.24	3418.82	4268.16	0.921906	10972.4	2743.1	849.339	2044.92	3205.98	1195.58	2356.64	1161.06	10813.5	1802.25	Pain	0.97	0.03
Finishing	25	Female	Hunger	30	Sample 1	0.00646733	0.214875	0.999969	-1	80.3252	441.019	1106.11	1586.49	2715.93	3951.39	1.99997	9359.92	2339.98	1235.46	2364.9	2845.29	1129.44	1609.83	480.382	9665.3	1610.88	Normal	0.12	0.88
Finishing	25	Female	Hunger	30	Sample 2	0.00304469	0.29034	0.787628	-0.746948	75.462	449.589	951.287	1778.57	2770.22	3942.84	1.53458	9442.92	2360.73	1172.61	2164.27	2991.55	991.654	1818.94	827.283	9966.3	1661.05	Cold	0.12	0.88
Finishing	25	Female	Hunger	30	Sample 3	0.000854192	0.261315	0.528717	-0.601288	70.4493		995.786	2117.67	3068.88	4174.27	1.13	10356.6	2589.15	1105.39	2056.59	3178.48	951.206	2073.09	1121.89	10486.7	1747.78	Normal	0.03	0.97
Finishing	26	Female	Hunger	27	Sample 1	0.00560571	0.320975	0.913055	-0.996521	76.0582	451.315	1233.73	2105.67	3065.32	4072.59	1.90958	10477.3	2619.33	1007.27	1966.92	2838.86	959.652	1831.59	871.94	9476.24	1579.37	Cold	0.02	0.98
Finishing	28	Female	Hunger	49	Sample 1	0.000575937	0.268821	0.346069	-0.371582	68.2405	368.43	1141.05	2202.53	3418.51	4236.42	0.717651	10998.5	2749.63	817.905	2033.89	3095.37	1215.99	2277.46	1061.48	10502.1	1750.35	Pain	0.97	0.03
Finishing	28	Female	Hunger	49	Sample 2	0.000331574	0.188186	0.213715	-0.230286	67.0202		760.692	1799.57	2756.92	3947.19	0.444	9264.37	2316.09	1190.28	2147.62	3186.5	957.349	1996.22	1038.88	10516.8	1752.81	Normal	0.13	0.87
Finishing	28	Female	Hunger	49	Sample 3	0.000838652	0.378141	0.278961	-0.386414	67.8683		1075.84	2163.8	3244.97	4194.88	0.665375	10679.5	2669.87	949.906	2031.08	3119.03	1081.18	2169.13	1087.95	10438.3	1739.71	Normal	0	1
Finishing	30	Female	Hunger	9	Sample 1	0.000780348	0.23576	0.504395	-0.357788	70.6286		1097.72	2041.09	3464.75	4493.02	0.862183	11096.6	2774.14	1028.27	2451.93	3395.3	1423.66	2367.03	943.374	11609.6	1934.93	Pain	0.96	0.04
Finishing	30	Female	Hunger	9	Sample 2	0.00453754	0.23576	0.999969	-1	78.3797	383.33	1051.89	1837.9	2708.87	4043.46	1.99997	9642.12	2410.53	1334.59	2205.56	2991.56	870.964	1656.97	786.008	9845.66	1640.94	Normal	0.1	0.9
Finishing	30	Female	Hunger	9	Sample 3	0.00675904	0.209569	0.999969	-1	80.896		958.703	1906.07	3147.76	4136.03	1.99997	10148.6	2537.14	988.272	2229.96	3177.33	1241.69	2189.06	947.366	10773.7	1795.61	Normal	0.05	0.95
Finishing	33	Female	Hunger	5	Sample 1	0.0137507	0.591655	0.999969	-1	78.238	224.545	1221.31	2228.58	3316.8	4204.42	1.99997	10971.1	2742.78	887.627	1975.84	2983.11	1088.22	2095.48	1007.27	10037.5	1672.92	Pain	0.97	0.03
Finishing	33	Female	Hunger	5	Sample 2	0.00113042	0.322744	0.392944	-0.485138	70.3213	443.839	1305.01	2226.97	3392.28	4489.25	0.878082	11413.5	2853.38	1096.97	2262.28	3184.24	1165.31	2087.27	921.962	10718	1786.34	Pain	0.93	0.07
Finishing	33	Female	Hunger	5	Sample 3	0.000860714	0.322744	0.337219	-0.462677	68.688		1094.03	2105.18	3116.73	4356.18	0.799896	10672.1	2668.03	1239.45	2251	3262.14	1011.55	2022.69	1011.15	10798	1799.66	Normal	0	1
Finishing	36	Female	Hunger	45	Sample 1	0.000154896	0.21034	0.220276	-0.120667	62.8424		974.988	2259.53	3257.34	4096.69	0.340942	10588.6	2647.14	839.347	1837.16	3121.7	997.815	2282.36	1284.54	10362.9	1727.15	Normal	0.01	0.99
Finishing	36	Female	Hunger	45	Sample 2	0.00101172	0.477982	0.400665	-0.328918	67.9898		1129.4	2303.55	3306.92	4243.42	0.729584	10983.3	2745.82	936.5	1939.87	3114.02	1003.37	2177.52	1174.15	10345.4	1724.24	Pain	0.97	0.03
Finishing	36	Female	Hunger	45	Sample 3	0.000204466	0.229433	0.277313	-0.159882	65.0374		1215.69	2153.25	3265.82	4088.56	0.437195	10723.3	2680.83	822.736	1935.31	2872.86	1112.57	2050.13	937.558	9731.16	1621.86	Pain	1	0
Finishing	37	Female	Hunger	3	Sample 1	0.0270446	0.625329	0.999969	-1	80.9417	358.801	1000.97	2144.03	3166.83	4171.2	1.99997	10483	2620.76	1004.37	2027.16	3170.22	1022.79	2165.86	1143.06	10533.5	1755.58	Cold	0.02	0.98
Finishing	37	Female	Hunger	3	Sample 2	0.00316497	0.469002	0.695465	-0.775757	73.1216		1039.73	2014.62	3031.28	4010.53	1.47122	10096.2	2524.04	979.252	1995.9	2970.8	1016.65	1991.54	974.893	9929.04	1654.84	Cold	0.06	0.94
Finishing	37	Female	Hunger	3	Sample 3	0.0945746	0.729546	0.999969	-1	85.5409		1117.24	2229.78	3195.38	4094.03	1.99997	10636.4	2659.11	898.652	1864.25	2976.8	965.599	2078.14	1112.55	9895.99	1649.33	Cold	0	1
Finishing	2	Female	Normal	199	Sample 1	0.000704021	0.294762	0.39917	-0.464935	68.8137	0	814.527	1748.88	3013.2	4073.8	0.864105	9650.41	2412.6	1060.6	2324.92	3259.27	1264.32	2198.67	934.355	11042.1	1840.36	Hunger	0.1	0.9
Finishing	2	Female	Normal	199	Sample 2	0.000182391	0.252676	0.186859	-0.193054	63.1154	0	872.641	2011.47	3025.96	4081.05	0.379913	9991.13	2497.78	1055.09	2069.58	3208.41	1014.49	2153.32	1138.83	10639.7	1773.29	Normal	0.07	0.93
Finishing	2	Female	Normal	199	Sample 3	0.000267012	0.294762	0.193451	-0.204407	64.7474	0	928.674	1885.96	2952.71	4050.28	0.397858	9817.62	2454.41	1097.57	2164.31	3121.6	1066.74	2024.03	957.291	10431.5	1738.59	Normal	0.08	0.92
Finishing	3	Female	Normal	159	Sample 1	0.00307827	0.220272	0.726257	-0.916046	77.4058	0	893.563	1738.63	2563.57	4140.26	1.6423	9336.03	2334.01	1576.69	2401.62	3246.69	824.936	1670.01	845.071	10565	1760.84	Normal	0.13	0.87
Finishing	3	Female	Normal	159	Sample 2	0.00602415	0.24229	0.999969	-0.997894	79.7029	463.654	821.713	1854.87	2607.84	3961.25	1.99786	9245.68	2311.42	1353.41	2106.38	3139.54	752.968	1786.13	1033.16	10171.6	1695.26	Normal	0.13	0.87
Finishing	3	Female	Normal	159	Sample 3	0.00423242	0.198254	0.935028	-0.95108	79.3025	0	1248.03	1711.01	3018.18	4075.86	1.88611	10053.1	2513.27	1057.68	2364.85	2827.84	1307.17	1770.16	462.985	9790.68	1631.78	Normal	0.06	0.94
Finishing	6	Female	Normal	146	Sample 1	0.000407859	0.222041	0.343536	-0.317535	67.766		891.823	1804.53	2794.18	3904	0.661072	9394.54	2348.64	1109.82	2099.47	3012.18	989.65	1902.36	912.711	10026.2	1671.03	Normal	0.12	0.88
Finishing	6	Female	Normal	146	Sample 2	0.000538272	0.341587	0.29892	-0.269257	66.848		1149.55	2227.78	3205.35	3992.43	0.568176	10575.1	2643.78	787.084	1764.65	2842.88	977.567	2055.8	1078.23	9506.22	1584.37	Normal	0.01	0.99
Finishing	6	Female	Normal	146	Sample 3	0.000580085	0.222063	0.314423	-0.230988	69.3307		1082.62	2147.91	3247.36	4145.09	0.54541	10623	2655.74	897.725	1997.18	3062.47	1099.46	2164.75	1065.29	10286.9	1714.48	Normal	0.01	0.99
Finishing	8	Female	Normal	226	Sample 1	0.000262129	0.322585	0.210052	-0.27655	63.9167	289.547	836.425	1884.45	2960.1	4092.82	0.486603	9773.8	2443.45	1132.72	2208.37	3256.4	1075.65	2123.67	1048.02	10844.8	1807.47	Normal	0.09	0.91
Finishing	8	Female	Normal	226	Sample 2	0.000183414	0.322585	0.198517	-0.145874	62.5174	459.956	792.614	1972.01	2908.8	4106.76	0.344391	9780.18	2445.05	1197.95	2134.75	3314.14	936.799	2116.19	1179.39	10879.2	1813.2	Hunger	0.08	0.92
Finishing	8	Female	Normal	226	Sample 3	0.000187851	0.268821	0.188263	-0.180084	63.5049	0	1235.3	2321.46	3442.22	4286.38	0.368347	11285.4	2821.34	844.161	1964.92	3051.08	1120.76	2206.92	1086.16	10274	1712.33	Pain	0.94	0.06
Finishing	10	Female	Normal	208	Sample 1	0.00586594	0.231088	0.808563	-0.798828	79.4239	0	1080.16	1784.52	3339.33	3939.91	1.60739	10143.9	2535.98	600.581	2155.4	2859.75	1554.82	2259.17	704.354	10134.1	1689.01	Normal	0.05	0.95
Finishing	10	Female	Normal	208	Sample 2	0.00214116	0.202177	0.999969	-0.862061	76.5042	0	1132.48	2181.45	3245.16	4061.17	1.86203	10620.3	2655.06	816.012	1879.72	2928.69	1063.71	2112.68	1048.97	9849.77	1641.63	Normal	0.01	0.99
Finishing	10	Female	Normal	208	Sample 3	0.00111065	0.259955	0.442719	-0.345032	71.5383	304.178	1163.52	2039.75	3265.09	4151.46	0.78775	10619.8	2654.95	886.37	2111.71	2987.94	1225.34	2101.57	876.226	10189.2	1698.19	Normal	0.01	0.99
Finishing	14	Female	Normal	157	Sample 1	0.00182029	0.153878	0.824982	-0.760559	76.0889		1068.42	2001.5	3187.43	4050	1.58554	10307.3	2576.84	862.567	2048.5	2981.57	1185.93	2119	933.072	10130.6	1688.44	Normal	0.04	0.96
Finishing	14	Female	Normal	157	Sample 2	0.00714731	0.243605	0.999969	-1	80.3102	257.824	1074.39	2016.52	3236.21	4210.4	1.99997	10537.5	2634.38	974.191	2193.89	3136.01	1219.7	2161.82	942.124	10627.7	1771.29	Normal	0.01	0.99
Finishing	15	Female	Normal	168	Sample 1	0.00356185	0.364331	0.784271	-0.662537	74.8587	230.561	642.23	1686.07	2879.71	3970.39	1.44681	9178.4	2294.6	1090.68	2284.32	3328.16	1193.64	2237.48	1043.84	11178.1	1863.02	Cold	0.14	0.86
Finishing	15	Female	Normal	168	Sample 3	0.00116924	0.312313	0.343781	-0.378784	70.845	258.233	836.71	1932.19	2896.29	4040.51	0.722565	9705.7	2426.43	1144.22	2108.32	3203.8	964.105	2059.58	1095.48	10575.5	1762.58	Cold	0.09	0.91
Finishing	17	Female	Normal	219	Sample 1	0.000628788	0.185306	0.312073	-0.363525	70.8966	0	901.95	1600.45	3009.38	4105.81	0.675598	9617.59	2404.4	1096.42	2505.36	3203.86	1408.94	2107.44	698.497	11020.5	1836.75	Normal	0.1	0.9
Finishing	17	Female	Normal	219	Sample 2	0.00403664	0.185283	0.999969	-1	79.2563	431.527	1085.65	1574.66	2693.66	3838.64	1.99997	9192.62	2298.15	1144.98	2263.98	2752.99	1119	1608.01	489.011	9377.97	1563	Normal	0.14	0.86
Finishing	17	Female	Normal	219	Sample 3	0.000521687	0.308776	0.308685	-0.274078	67.1412	471.472	1011.87	1889.82	3101.11	4337.75	0.582764	10340.5	2585.14	1236.64	2447.93	3325.88	1211.29	2089.25	877.952	11188.9	1864.82	Normal	0.03	0.97
Finishing	18	Female	Normal	151	Sample 1	0.000713351	0.388027	0.171967	-0.173248	67.384	434.374	737.138	1737.73	3103.06	4115.33	0.345215	9693.26	2423.31	1012.28	2377.6	3378.2	1365.32	2365.92	1000.59	11499.9	1916.65	Normal	0.09	0.91
Finishing	18	Female	Normal	151	Sample 2	0.0013227	0.543243	0.334564	-0.275482	68.059		805.784	1927.2	2949.16	4182.8	0.610046	9864.94	2466.23	1233.65	2255.61	3377.02	1021.96	2143.37	1121.41	11153	1858.84	Hunger	0.08	0.92
Finishing	18	Female	Normal	151	Sample 3	0.00140112	0.620839	0.372101	-0.301392	67.7874		970.44	2338.8	3363.95	4325.92	0.673492	10999.1	2749.78	961.965	1987.12	3355.48	1025.16	2393.51	1368.36	11091.6	1848.6	Pain	0.97	0.03
Finishing	19	Female	Normal	176	Sample 1	0.000155369	0.305034	0.184875	-0.1716	61.725	0	1068.45	2211.05	3183.12	4063.97	0.356476	10526.6	2631.65	880.845	1852.92	2995.51	972.071	2114.67	1142.6	9958.61	1659.77	Hunger	0.02	0.98
Finishing	19	Female	Normal	177	Sample 1	0.000628018	0.317052	0.327698	-0.373871	68.1282	404.012	1082.68	2118.2	3081.65	4060.44	0.701569	10343	2585.74	978.792	1942.24	2977.76	963.447	1998.97	1035.52	9896.72	1649.45	Normal	0.03	0.97
Finishing	21	Female	Normal	137	Sample 1	0.00997044	0.258571	0.999969	-1	81.3112	399.185	1184.36	2391.55	3204.83	3991.18	1.99997	10771.9	2692.98	786.351	1599.63	2806.82	813.275	2020.46	1207.19	9233.72	1538.95	Pain	0.99	0.01
Finishing	21	Female	Normal	137	Sample 2	0.0080065	0.201134	0.999969	-1	82.0122		1048.72	2005.08	3138.64	3698.92	1.99997	9891.36	2472.84	560.276	1693.83	2650.2	1133.56	2089.93	956.367	9084.16	1514.03	Normal	0.07	0.93
[truncated: 363 more rows]
